# Supplementary material for: Boron-doped nanographene: Lewis acidity, redox properties, and battery electrode performance
Source: Chem Sci. 2015 Sep 24;7(1):219–27. doi: 10.1039/c5sc02246k (PMC5952319; doi:10.1039/c5sc02246k)
Supplement: Supplementary file 3 [file SC-007-C5SC02246K-s003.cif]

# Electronic Supplementary Material (ESI) for Chemical Science.
# This journal is © The Royal Society of Chemistry 2015

####################################################################### 
# 
# This file contains crystal structure data downloaded from the 
# Cambridge Structural Database (CSD) hosted by the Cambridge 
# Crystallographic Data Centre (CCDC).
# 
# Full information about CCDC data access policies and citation 
# guidelines are available at http://www.ccdc.cam.ac.uk/access/V1 
# 
# Audit and citation data items may have been added by the CCDC. 
# Please retain this information to preserve the provenance of 
# this file and to allow appropriate attribution of the data. 
# 
#######################################################################

data_1b
_database_code_depnum_ccdc_archive 'CCDC 1059942'
_audit_update_record             
;
2015-04-16 deposited with the CCDC.
2015-10-06 downloaded from the CCDC.
;

_audit_creation_method           SHELXL-2013
_chemical_name_systematic        
;
 ?
;
_chemical_name_common            ?
_chemical_melting_point          ?
_chemical_formula_moiety         'C64 H54 B2 O4'
_chemical_formula_sum            'C64 H54 B2 O4'
_chemical_formula_weight         908.69

loop_
_atom_type_symbol
_atom_type_description
_atom_type_scat_dispersion_real
_atom_type_scat_dispersion_imag
_atom_type_scat_source
C C 0.0033 0.0016 'International Tables Vol C Tables 4.2.6.8 and 6.1.1.4'
H H 0.0000 0.0000 'International Tables Vol C Tables 4.2.6.8 and 6.1.1.4'
B B 0.0013 0.0007 'International Tables Vol C Tables 4.2.6.8 and 6.1.1.4'
O O 0.0106 0.0060 'International Tables Vol C Tables 4.2.6.8 and 6.1.1.4'

_space_group_crystal_system      triclinic
_space_group_IT_number           2
_space_group_name_H-M_alt        'P -1'
_space_group_name_Hall           '-P 1'

_shelx_space_group_comment       
;
The symmetry employed for this shelxl refinement is uniquely defined
by the following loop, which should always be used as a source of
symmetry information in preference to the above space-group names.
They are only intended as comments.
;

loop_
_space_group_symop_operation_xyz
'x, y, z'
'-x, -y, -z'

_cell_length_a                   7.553(5)
_cell_length_b                   12.357(7)
_cell_length_c                   12.549(8)
_cell_angle_alpha                83.18(4)
_cell_angle_beta                 74.39(2)
_cell_angle_gamma                84.51(4)
_cell_volume                     1117.6(12)
_cell_formula_units_Z            1
_cell_measurement_temperature    103(2)
_cell_measurement_reflns_used    1629
_cell_measurement_theta_min      3.1411
_cell_measurement_theta_max      25.0250

_exptl_crystal_description       Prism
_exptl_crystal_colour            Purple
_exptl_crystal_density_meas      ?
_exptl_crystal_density_method    ?
_exptl_crystal_density_diffrn    1.350
_exptl_crystal_F_000             480
_exptl_transmission_factor_min   ?
_exptl_transmission_factor_max   ?
_exptl_crystal_size_max          0.050
_exptl_crystal_size_mid          0.010
_exptl_crystal_size_min          0.010
_exptl_absorpt_coefficient_mu    0.082
_shelx_estimated_absorpt_T_min   0.996
_shelx_estimated_absorpt_T_max   0.999
_exptl_absorpt_correction_type   Multi-scan
_exptl_absorpt_correction_T_min  0.8849
_exptl_absorpt_correction_T_max  1.0000
_exptl_absorpt_process_details   'ABSCOR (Rigaku 1995)'

_exptl_special_details           
;
 ?
;

_diffrn_ambient_temperature      103(2)
_diffrn_radiation_wavelength     0.71069
_diffrn_radiation_type           MoK\a
_diffrn_source                   'rotating anode'
_diffrn_measurement_device_type  
;
RIGAKU diffractometer equipped with a MicroMax-007 generator,
VariMax-Mo optics, and a Saturn70 CCD detector (44 bin mode)
;
_diffrn_measurement_method       dtprofit.ref
_diffrn_detector_area_resol_mean 28.5714
_diffrn_reflns_number            7610
_diffrn_reflns_av_unetI/netI     0.1666
_diffrn_reflns_av_R_equivalents  0.0877
_diffrn_reflns_limit_h_min       -7
_diffrn_reflns_limit_h_max       8
_diffrn_reflns_limit_k_min       -14
_diffrn_reflns_limit_k_max       12
_diffrn_reflns_limit_l_min       -14
_diffrn_reflns_limit_l_max       14
_diffrn_reflns_theta_min         3.141
_diffrn_reflns_theta_max         25.022
_diffrn_reflns_theta_full        25.240
_diffrn_measured_fraction_theta_max 0.977
_diffrn_measured_fraction_theta_full 0.956
_diffrn_reflns_Laue_measured_fraction_max 0.977
_diffrn_reflns_Laue_measured_fraction_full 0.956
_diffrn_reflns_point_group_measured_fraction_max 0.977
_diffrn_reflns_point_group_measured_fraction_full 0.956
_reflns_number_total             3847
_reflns_number_gt                1622
_reflns_threshold_expression     'I > 2\s(I)'
_reflns_Friedel_coverage         0.000
_reflns_Friedel_fraction_max     .
_reflns_Friedel_fraction_full    .

_reflns_special_details          
;
 Reflections were merged by SHELXL according to the crystal
 class for the calculation of statistics and refinement.
 
 _reflns_Friedel_fraction is defined as the number of unique
 Friedel pairs measured divided by the number that would be
 possible theoretically, ignoring centric projections and
 systematic absences.
;

_computing_data_collection       'Rigaku CrystalClear'
_computing_cell_refinement       'Rigaku CrystalClear'
_computing_data_reduction        'Rigaku CrystalClear'
_computing_structure_solution    'SHELXS-2013 (Sheldrick, 2013)'
_computing_structure_refinement  'SHELXL-2013 (Sheldrick, 2013)'
_computing_molecular_graphics    ?
_computing_publication_material  ?

_refine_special_details          
;
 ?
;
_refine_ls_structure_factor_coef Fsqd
_refine_ls_matrix_type           full
_refine_ls_weighting_scheme      calc
_refine_ls_weighting_details     
'w=1/[\s^2^(Fo^2^)+(0.0550P)^2^] where P=(Fo^2^+2Fc^2^)/3'
_atom_sites_solution_primary     direct
_atom_sites_solution_secondary   difmap
_atom_sites_solution_hydrogens   geom
_refine_ls_hydrogen_treatment    constr
_refine_ls_extinction_method     none
_refine_ls_extinction_coef       .
_refine_ls_number_reflns         3847
_refine_ls_number_parameters     318
_refine_ls_number_restraints     0
_refine_ls_R_factor_all          0.1813
_refine_ls_R_factor_gt           0.0694
_refine_ls_wR_factor_ref         0.1597
_refine_ls_wR_factor_gt          0.1185
_refine_ls_goodness_of_fit_ref   0.947
_refine_ls_restrained_S_all      0.947
_refine_ls_shift/su_max          0.000
_refine_ls_shift/su_mean         0.000

loop_
_atom_site_label
_atom_site_type_symbol
_atom_site_fract_x
_atom_site_fract_y
_atom_site_fract_z
_atom_site_U_iso_or_equiv
_atom_site_adp_type
_atom_site_occupancy
_atom_site_site_symmetry_order
_atom_site_calc_flag
_atom_site_refinement_flags_posn
_atom_site_refinement_flags_adp
_atom_site_refinement_flags_occupancy
_atom_site_disorder_assembly
_atom_site_disorder_group
B1 B -0.0035(7) 0.3948(4) 0.5644(5) 0.0207(12) Uani 1 1 d . . . . .
C1 C 0.0747(6) 0.3994(3) 0.4382(4) 0.0166(10) Uani 1 1 d . . . . .
C2 C 0.1358(5) 0.3024(3) 0.3880(4) 0.0179(10) Uani 1 1 d . . . . .
C3 C 0.1587(6) 0.3095(3) 0.2678(4) 0.0168(10) Uani 1 1 d . . . . .
C4 C 0.1555(6) 0.2163(3) 0.2131(4) 0.0246(11) Uani 1 1 d . . . . .
H1 H 0.1550 0.1464 0.2539 0.030 Uiso 1 1 calc R U . . .
C5 C 0.1531(6) 0.2225(3) 0.1041(4) 0.0243(11) Uani 1 1 d . . . . .
H2 H 0.1509 0.1577 0.0707 0.029 Uiso 1 1 calc R U . . .
C6 C 0.1539(6) 0.3228(3) 0.0421(4) 0.0296(12) Uani 1 1 d . . . . .
H3 H 0.1537 0.3273 -0.0340 0.036 Uiso 1 1 calc R U . . .
C7 C 0.1548(6) 0.4155(3) 0.0915(4) 0.0259(11) Uani 1 1 d . . . . .
H25 H 0.1516 0.4840 0.0486 0.031 Uiso 1 1 calc R U . . .
C8 C 0.1603(6) 0.4140(3) 0.2037(4) 0.0202(10) Uani 1 1 d . . . . .
C9 C 0.1403(5) 0.5131(3) 0.2587(4) 0.0171(10) Uani 1 1 d . . . . .
C10 C 0.0775(6) 0.5033(3) 0.3740(4) 0.0176(10) Uani 1 1 d . . . . .
C11 C -0.0076(5) 0.2860(3) 0.6316(4) 0.0156(10) Uani 1 1 d . . . . .
C12 C 0.0736(5) 0.1916(3) 0.5783(3) 0.0153(10) Uani 1 1 d . . . . .
C13 C 0.1540(6) 0.1993(3) 0.4591(4) 0.0176(10) Uani 1 1 d . . . . .
C14 C 0.2577(6) 0.1086(3) 0.4175(4) 0.0216(11) Uani 1 1 d . . . . .
H4 H 0.3215 0.1132 0.3409 0.026 Uiso 1 1 calc R U . . .
C15 C 0.2740(5) 0.0081(3) 0.4839(4) 0.0187(10) Uani 1 1 d . . . . .
H5 H 0.3453 -0.0526 0.4506 0.022 Uiso 1 1 calc R U . . .
C16 C 0.1891(5) -0.0015(3) 0.5934(4) 0.0175(10) Uani 1 1 d . . . . .
C17 C 0.0824(5) 0.0899(3) 0.6449(4) 0.0171(10) Uani 1 1 d . . . . .
C18 C -0.0141(5) 0.0826(3) 0.7555(4) 0.0187(10) Uani 1 1 d . . . . .
H6 H -0.0174 0.0134 0.7977 0.022 Uiso 1 1 calc R U . . .
C19 C -0.1085(5) 0.1747(3) 0.8086(3) 0.0160(10) Uani 1 1 d . . . . .
C20 C -0.2204(6) 0.1647(3) 0.9210(4) 0.0192(10) Uani 1 1 d . . . . .
C21 C -0.3094(6) 0.2557(3) 0.9672(4) 0.0210(11) Uani 1 1 d . . . . .
H7 H -0.3894 0.2491 1.0401 0.025 Uiso 1 1 calc R U . . .
C22 C -0.2837(6) 0.3594(3) 0.9079(4) 0.0208(10) Uani 1 1 d . . . . .
H8 H -0.3482 0.4212 0.9426 0.025 Uiso 1 1 calc R U . . .
C23 C -0.1691(6) 0.3762(3) 0.8014(4) 0.0193(10) Uani 1 1 d . . . . .
C24 C -0.0914(6) 0.2798(3) 0.7465(4) 0.0169(10) Uani 1 1 d . . . . .
O1 O 0.2043(4) -0.09381(19) 0.6641(2) 0.0230(8) Uani 1 1 d . . . . .
C25 C 0.2944(6) -0.1912(3) 0.6138(4) 0.0178(10) Uani 1 1 d . . . . .
H9 H 0.4172 -0.1753 0.5644 0.021 Uiso 1 1 calc R U . . .
H10 H 0.2199 -0.2171 0.5691 0.021 Uiso 1 1 calc R U . . .
C26 C 0.3139(6) -0.2774(3) 0.7070(4) 0.0299(12) Uani 1 1 d . . . . .
H11 H 0.4040 -0.2555 0.7435 0.036 Uiso 1 1 calc R U . . .
H12 H 0.1938 -0.2823 0.7632 0.036 Uiso 1 1 calc R U . . .
C27 C 0.3767(7) -0.3883(3) 0.6656(5) 0.0407(14) Uani 1 1 d . . . . .
H13 H 0.5029 -0.3856 0.6159 0.049 Uiso 1 1 calc R U . . .
H14 H 0.2945 -0.4068 0.6218 0.049 Uiso 1 1 calc R U . . .
C28 C 0.3755(7) -0.4790(3) 0.7631(5) 0.0516(17) Uani 1 1 d . . . . .
H15 H 0.4451 -0.4570 0.8116 0.077 Uiso 1 1 calc R U . . .
H16 H 0.4323 -0.5475 0.7331 0.077 Uiso 1 1 calc R U . . .
H17 H 0.2481 -0.4896 0.8059 0.077 Uiso 1 1 calc R U . . .
O2 O -0.2338(4) 0.0604(2) 0.9723(2) 0.0239(8) Uani 1 1 d . . . . .
C29 C -0.3432(6) 0.0458(3) 1.0832(3) 0.0207(10) Uani 1 1 d . . . . .
H18 H -0.4696 0.0785 1.0876 0.025 Uiso 1 1 calc R U . . .
H19 H -0.2904 0.0830 1.1320 0.025 Uiso 1 1 calc R U . . .
C30 C -0.3495(6) -0.0730(3) 1.1211(3) 0.0233(11) Uani 1 1 d . . . . .
H20 H -0.2226 -0.1048 1.1163 0.028 Uiso 1 1 calc R U . . .
H21 H -0.3998 -0.1097 1.0706 0.028 Uiso 1 1 calc R U . . .
C31 C -0.4659(6) -0.0953(3) 1.2387(3) 0.0236(11) Uani 1 1 d . . . . .
H26 H -0.5947 -0.0679 1.2423 0.028 Uiso 1 1 calc R U . . .
H27 H -0.4207 -0.0546 1.2884 0.028 Uiso 1 1 calc R U . . .
C32 C -0.4626(6) -0.2176(3) 1.2809(4) 0.0253(11) Uani 1 1 d . . . . .
H22 H -0.5053 -0.2586 1.2315 0.038 Uiso 1 1 calc R U . . .
H23 H -0.5438 -0.2276 1.3563 0.038 Uiso 1 1 calc R U . . .
H24 H -0.3366 -0.2443 1.2819 0.038 Uiso 1 1 calc R U . . .

loop_
_atom_site_aniso_label
_atom_site_aniso_U_11
_atom_site_aniso_U_22
_atom_site_aniso_U_33
_atom_site_aniso_U_23
_atom_site_aniso_U_13
_atom_site_aniso_U_12
B1 0.013(3) 0.018(2) 0.033(4) -0.005(2) -0.008(2) -0.001(2)
C1 0.019(3) 0.015(2) 0.017(3) -0.0027(18) -0.004(2) -0.0031(18)
C2 0.015(2) 0.021(2) 0.017(3) -0.0034(19) -0.001(2) -0.0056(18)
C3 0.015(2) 0.014(2) 0.020(3) -0.0035(18) -0.004(2) 0.0023(17)
C4 0.035(3) 0.019(2) 0.016(3) -0.0008(19) -0.002(2) 0.003(2)
C5 0.032(3) 0.017(2) 0.022(3) -0.003(2) -0.005(2) 0.0003(19)
C6 0.035(3) 0.029(3) 0.023(3) -0.008(2) -0.002(2) -0.001(2)
C7 0.035(3) 0.025(2) 0.020(3) -0.004(2) -0.011(2) 0.002(2)
C8 0.019(3) 0.020(2) 0.020(3) -0.006(2) -0.003(2) -0.0007(19)
C9 0.014(2) 0.013(2) 0.024(3) -0.0015(19) -0.006(2) 0.0026(17)
C10 0.013(2) 0.018(2) 0.022(3) 0.0007(19) -0.006(2) -0.0002(18)
C11 0.015(2) 0.016(2) 0.015(3) -0.0015(18) -0.005(2) 0.0005(18)
C12 0.016(2) 0.017(2) 0.012(3) 0.0023(18) -0.002(2) -0.0035(18)
C13 0.018(2) 0.010(2) 0.023(3) 0.0014(18) -0.004(2) -0.0025(18)
C14 0.021(3) 0.023(2) 0.021(3) -0.008(2) -0.001(2) -0.0051(19)
C15 0.018(2) 0.013(2) 0.024(3) -0.0033(19) -0.005(2) 0.0059(17)
C16 0.016(2) 0.018(2) 0.016(3) -0.0009(19) 0.000(2) -0.0022(18)
C17 0.014(2) 0.015(2) 0.023(3) -0.0067(19) -0.007(2) 0.0029(18)
C18 0.018(2) 0.013(2) 0.027(3) 0.0034(19) -0.009(2) -0.0026(18)
C19 0.014(2) 0.017(2) 0.015(3) -0.0022(18) -0.001(2) 0.0020(18)
C20 0.020(3) 0.018(2) 0.021(3) -0.002(2) -0.008(2) -0.0028(19)
C21 0.023(3) 0.020(2) 0.018(3) -0.0029(19) -0.001(2) -0.005(2)
C22 0.027(3) 0.015(2) 0.022(3) -0.0051(19) -0.008(2) 0.0008(19)
C23 0.020(3) 0.019(2) 0.017(3) -0.0014(19) -0.002(2) -0.0031(19)
C24 0.015(2) 0.019(2) 0.019(3) -0.0023(19) -0.008(2) -0.0020(18)
O1 0.0318(19) 0.0139(14) 0.0197(19) 0.0032(13) -0.0038(15) 0.0017(13)
C25 0.016(2) 0.0095(19) 0.027(3) -0.0037(18) -0.007(2) 0.0055(17)
C26 0.026(3) 0.022(2) 0.038(3) -0.001(2) -0.005(2) 0.006(2)
C27 0.030(3) 0.023(2) 0.071(4) -0.003(2) -0.017(3) 0.002(2)
C28 0.032(3) 0.020(2) 0.102(5) 0.013(3) -0.025(3) -0.002(2)
O2 0.0272(19) 0.0160(14) 0.024(2) 0.0031(13) -0.0010(15) -0.0016(13)
C29 0.020(3) 0.024(2) 0.016(3) 0.0003(19) -0.002(2) -0.0005(19)
C30 0.026(3) 0.026(2) 0.018(3) -0.0015(19) -0.005(2) -0.0016(19)
C31 0.026(3) 0.025(2) 0.021(3) -0.0008(19) -0.007(2) -0.005(2)
C32 0.021(3) 0.023(2) 0.033(3) -0.001(2) -0.010(2) -0.0022(19)

_geom_special_details            
;
 All esds (except the esd in the dihedral angle between two l.s. planes)
 are estimated using the full covariance matrix.  The cell esds are taken
 into account individually in the estimation of esds in distances, angles
 and torsion angles; correlations between esds in cell parameters are only
 used when they are defined by crystal symmetry.  An approximate (isotropic)
 treatment of cell esds is used for estimating esds involving l.s. planes.
;

loop_
_geom_bond_atom_site_label_1
_geom_bond_atom_site_label_2
_geom_bond_distance
_geom_bond_site_symmetry_2
_geom_bond_publ_flag
B1 C11 1.498(6) . ?
B1 C1 1.531(6) . ?
B1 C10 1.536(6) 2_566 ?
C1 C2 1.401(5) . ?
C1 C10 1.431(6) . ?
C2 C3 1.464(6) . ?
C2 C13 1.484(6) . ?
C3 C4 1.414(5) . ?
C3 C8 1.437(6) . ?
C4 C5 1.366(6) . ?
C4 H1 0.9500 . ?
C5 C6 1.383(6) . ?
C5 H2 0.9500 . ?
C6 C7 1.366(5) . ?
C6 H3 0.9500 . ?
C7 C8 1.418(6) . ?
C7 H25 0.9500 . ?
C8 C9 1.452(5) . ?
C9 C10 1.391(6) . ?
C9 C23 1.486(5) 2_566 ?
C10 B1 1.536(6) 2_566 ?
C11 C24 1.407(6) . ?
C11 C12 1.418(5) . ?
C12 C17 1.430(5) . ?
C12 C13 1.450(5) . ?
C13 C14 1.376(5) . ?
C14 C15 1.425(6) . ?
C14 H4 0.9500 . ?
C15 C16 1.348(5) . ?
C15 H5 0.9500 . ?
C16 O1 1.375(5) . ?
C16 C17 1.436(5) . ?
C17 C18 1.380(5) . ?
C18 C19 1.420(5) . ?
C18 H6 0.9500 . ?
C19 C24 1.432(5) . ?
C19 C20 1.434(5) . ?
C20 C21 1.362(5) . ?
C20 O2 1.370(4) . ?
C21 C22 1.406(5) . ?
C21 H7 0.9500 . ?
C22 C23 1.388(5) . ?
C22 H8 0.9500 . ?
C23 C24 1.443(5) . ?
C23 C9 1.486(5) 2_566 ?
O1 C25 1.450(4) . ?
C25 C26 1.513(6) . ?
C25 H9 0.9900 . ?
C25 H10 0.9900 . ?
C26 C27 1.512(6) . ?
C26 H11 0.9900 . ?
C26 H12 0.9900 . ?
C27 C28 1.556(7) . ?
C27 H13 0.9900 . ?
C27 H14 0.9900 . ?
C28 H15 0.9800 . ?
C28 H16 0.9800 . ?
C28 H17 0.9800 . ?
O2 C29 1.415(4) . ?
C29 C30 1.490(5) . ?
C29 H18 0.9900 . ?
C29 H19 0.9900 . ?
C30 C31 1.509(5) . ?
C30 H20 0.9900 . ?
C30 H21 0.9900 . ?
C31 C32 1.540(5) . ?
C31 H26 0.9900 . ?
C31 H27 0.9900 . ?
C32 H22 0.9800 . ?
C32 H23 0.9800 . ?
C32 H24 0.9800 . ?

loop_
_geom_angle_atom_site_label_1
_geom_angle_atom_site_label_2
_geom_angle_atom_site_label_3
_geom_angle
_geom_angle_site_symmetry_1
_geom_angle_site_symmetry_3
_geom_angle_publ_flag
C11 B1 C1 118.7(4) . . ?
C11 B1 C10 118.2(4) . 2_566 ?
C1 B1 C10 123.1(4) . 2_566 ?
C2 C1 C10 121.7(4) . . ?
C2 C1 B1 119.6(4) . . ?
C10 C1 B1 118.6(3) . . ?
C1 C2 C3 116.0(4) . . ?
C1 C2 C13 119.2(4) . . ?
C3 C2 C13 124.5(3) . . ?
C4 C3 C8 117.3(4) . . ?
C4 C3 C2 121.7(4) . . ?
C8 C3 C2 120.5(3) . . ?
C5 C4 C3 122.8(4) . . ?
C5 C4 H1 118.6 . . ?
C3 C4 H1 118.6 . . ?
C4 C5 C6 120.2(4) . . ?
C4 C5 H2 119.9 . . ?
C6 C5 H2 119.9 . . ?
C7 C6 C5 119.3(4) . . ?
C7 C6 H3 120.3 . . ?
C5 C6 H3 120.3 . . ?
C6 C7 C8 123.0(4) . . ?
C6 C7 H25 118.5 . . ?
C8 C7 H25 118.5 . . ?
C7 C8 C3 117.4(3) . . ?
C7 C8 C9 122.4(4) . . ?
C3 C8 C9 119.6(4) . . ?
C10 C9 C8 117.1(4) . . ?
C10 C9 C23 118.9(3) . 2_566 ?
C8 C9 C23 123.8(4) . 2_566 ?
C9 C10 C1 121.7(4) . . ?
C9 C10 B1 120.0(4) . 2_566 ?
C1 C10 B1 118.3(4) . 2_566 ?
C24 C11 C12 121.4(4) . . ?
C24 C11 B1 119.1(4) . . ?
C12 C11 B1 119.5(4) . . ?
C11 C12 C17 118.8(4) . . ?
C11 C12 C13 120.4(4) . . ?
C17 C12 C13 120.7(4) . . ?
C14 C13 C12 116.3(4) . . ?
C14 C13 C2 122.2(4) . . ?
C12 C13 C2 121.3(4) . . ?
C13 C14 C15 123.2(4) . . ?
C13 C14 H4 118.4 . . ?
C15 C14 H4 118.4 . . ?
C16 C15 C14 120.5(4) . . ?
C16 C15 H5 119.8 . . ?
C14 C15 H5 119.8 . . ?
C15 C16 O1 124.1(4) . . ?
C15 C16 C17 120.3(4) . . ?
O1 C16 C17 115.5(4) . . ?
C18 C17 C12 119.0(4) . . ?
C18 C17 C16 122.4(4) . . ?
C12 C17 C16 118.6(4) . . ?
C17 C18 C19 122.5(4) . . ?
C17 C18 H6 118.7 . . ?
C19 C18 H6 118.7 . . ?
C18 C19 C24 118.2(4) . . ?
C18 C19 C20 121.9(4) . . ?
C24 C19 C20 119.8(3) . . ?
C21 C20 O2 125.1(4) . . ?
C21 C20 C19 119.3(4) . . ?
O2 C20 C19 115.6(3) . . ?
C20 C21 C22 120.5(4) . . ?
C20 C21 H7 119.7 . . ?
C22 C21 H7 119.7 . . ?
C23 C22 C21 123.4(4) . . ?
C23 C22 H8 118.3 . . ?
C21 C22 H8 118.3 . . ?
C22 C23 C24 116.6(3) . . ?
C22 C23 C9 122.5(4) . 2_566 ?
C24 C23 C9 120.7(4) . 2_566 ?
C11 C24 C19 118.9(4) . . ?
C11 C24 C23 121.5(4) . . ?
C19 C24 C23 119.6(4) . . ?
C16 O1 C25 117.1(3) . . ?
O1 C25 C26 107.5(3) . . ?
O1 C25 H9 110.2 . . ?
C26 C25 H9 110.2 . . ?
O1 C25 H10 110.2 . . ?
C26 C25 H10 110.2 . . ?
H9 C25 H10 108.5 . . ?
C27 C26 C25 112.1(4) . . ?
C27 C26 H11 109.2 . . ?
C25 C26 H11 109.2 . . ?
C27 C26 H12 109.2 . . ?
C25 C26 H12 109.2 . . ?
H11 C26 H12 107.9 . . ?
C26 C27 C28 111.8(4) . . ?
C26 C27 H13 109.3 . . ?
C28 C27 H13 109.3 . . ?
C26 C27 H14 109.3 . . ?
C28 C27 H14 109.3 . . ?
H13 C27 H14 107.9 . . ?
C27 C28 H15 109.5 . . ?
C27 C28 H16 109.5 . . ?
H15 C28 H16 109.5 . . ?
C27 C28 H17 109.5 . . ?
H15 C28 H17 109.5 . . ?
H16 C28 H17 109.5 . . ?
C20 O2 C29 117.9(3) . . ?
O2 C29 C30 109.6(3) . . ?
O2 C29 H18 109.8 . . ?
C30 C29 H18 109.8 . . ?
O2 C29 H19 109.8 . . ?
C30 C29 H19 109.8 . . ?
H18 C29 H19 108.2 . . ?
C29 C30 C31 112.7(3) . . ?
C29 C30 H20 109.0 . . ?
C31 C30 H20 109.0 . . ?
C29 C30 H21 109.0 . . ?
C31 C30 H21 109.0 . . ?
H20 C30 H21 107.8 . . ?
C30 C31 C32 112.9(3) . . ?
C30 C31 H26 109.0 . . ?
C32 C31 H26 109.0 . . ?
C30 C31 H27 109.0 . . ?
C32 C31 H27 109.0 . . ?
H26 C31 H27 107.8 . . ?
C31 C32 H22 109.5 . . ?
C31 C32 H23 109.5 . . ?
H22 C32 H23 109.5 . . ?
C31 C32 H24 109.5 . . ?
H22 C32 H24 109.5 . . ?
H23 C32 H24 109.5 . . ?

loop_
_geom_torsion_atom_site_label_1
_geom_torsion_atom_site_label_2
_geom_torsion_atom_site_label_3
_geom_torsion_atom_site_label_4
_geom_torsion
_geom_torsion_site_symmetry_1
_geom_torsion_site_symmetry_2
_geom_torsion_site_symmetry_3
_geom_torsion_site_symmetry_4
_geom_torsion_publ_flag
C11 B1 C1 C2 1.7(6) . . . . ?
C10 B1 C1 C2 -178.6(4) 2_566 . . . ?
C11 B1 C1 C10 179.6(4) . . . . ?
C10 B1 C1 C10 -0.7(7) 2_566 . . . ?
C10 C1 C2 C3 -14.6(6) . . . . ?
B1 C1 C2 C3 163.2(4) . . . . ?
C10 C1 C2 C13 171.6(4) . . . . ?
B1 C1 C2 C13 -10.6(6) . . . . ?
C1 C2 C3 C4 -157.5(4) . . . . ?
C13 C2 C3 C4 16.0(6) . . . . ?
C1 C2 C3 C8 14.1(6) . . . . ?
C13 C2 C3 C8 -172.5(4) . . . . ?
C8 C3 C4 C5 -0.3(6) . . . . ?
C2 C3 C4 C5 171.5(4) . . . . ?
C3 C4 C5 C6 0.0(7) . . . . ?
C4 C5 C6 C7 -0.8(7) . . . . ?
C5 C6 C7 C8 1.8(7) . . . . ?
C6 C7 C8 C3 -2.1(6) . . . . ?
C6 C7 C8 C9 -172.9(4) . . . . ?
C4 C3 C8 C7 1.2(6) . . . . ?
C2 C3 C8 C7 -170.6(4) . . . . ?
C4 C3 C8 C9 172.3(4) . . . . ?
C2 C3 C8 C9 0.4(6) . . . . ?
C7 C8 C9 C10 155.8(4) . . . . ?
C3 C8 C9 C10 -14.8(6) . . . . ?
C7 C8 C9 C23 -19.3(6) . . . 2_566 ?
C3 C8 C9 C23 170.1(4) . . . 2_566 ?
C8 C9 C10 C1 14.8(6) . . . . ?
C23 C9 C10 C1 -169.9(4) 2_566 . . . ?
C8 C9 C10 B1 -163.5(4) . . . 2_566 ?
C23 C9 C10 B1 11.9(6) 2_566 . . 2_566 ?
C2 C1 C10 C9 0.2(6) . . . . ?
B1 C1 C10 C9 -177.6(4) . . . . ?
C2 C1 C10 B1 178.5(4) . . . 2_566 ?
B1 C1 C10 B1 0.7(6) . . . 2_566 ?
C1 B1 C11 C24 -175.4(4) . . . . ?
C10 B1 C11 C24 4.9(6) 2_566 . . . ?
C1 B1 C11 C12 4.9(6) . . . . ?
C10 B1 C11 C12 -174.8(4) 2_566 . . . ?
C24 C11 C12 C17 -4.9(6) . . . . ?
B1 C11 C12 C17 174.8(4) . . . . ?
C24 C11 C12 C13 178.0(4) . . . . ?
B1 C11 C12 C13 -2.3(6) . . . . ?
C11 C12 C13 C14 168.8(4) . . . . ?
C17 C12 C13 C14 -8.1(5) . . . . ?
C11 C12 C13 C2 -6.9(6) . . . . ?
C17 C12 C13 C2 176.1(4) . . . . ?
C1 C2 C13 C14 -161.9(4) . . . . ?
C3 C2 C13 C14 24.8(6) . . . . ?
C1 C2 C13 C12 13.5(6) . . . . ?
C3 C2 C13 C12 -159.7(4) . . . . ?
C12 C13 C14 C15 5.6(6) . . . . ?
C2 C13 C14 C15 -178.7(4) . . . . ?
C13 C14 C15 C16 -1.4(6) . . . . ?
C14 C15 C16 O1 -177.1(4) . . . . ?
C14 C15 C16 C17 -0.5(6) . . . . ?
C11 C12 C17 C18 10.5(6) . . . . ?
C13 C12 C17 C18 -172.4(4) . . . . ?
C11 C12 C17 C16 -170.5(4) . . . . ?
C13 C12 C17 C16 6.5(5) . . . . ?
C15 C16 C17 C18 176.9(4) . . . . ?
O1 C16 C17 C18 -6.3(5) . . . . ?
C15 C16 C17 C12 -2.1(6) . . . . ?
O1 C16 C17 C12 174.8(3) . . . . ?
C12 C17 C18 C19 -5.9(6) . . . . ?
C16 C17 C18 C19 175.2(4) . . . . ?
C17 C18 C19 C24 -4.5(6) . . . . ?
C17 C18 C19 C20 174.8(4) . . . . ?
C18 C19 C20 C21 -179.3(4) . . . . ?
C24 C19 C20 C21 0.0(6) . . . . ?
C18 C19 C20 O2 -1.7(6) . . . . ?
C24 C19 C20 O2 177.6(4) . . . . ?
O2 C20 C21 C22 179.0(4) . . . . ?
C19 C20 C21 C22 -3.7(6) . . . . ?
C20 C21 C22 C23 -0.1(6) . . . . ?
C21 C22 C23 C24 7.3(6) . . . . ?
C21 C22 C23 C9 -178.4(4) . . . 2_566 ?
C12 C11 C24 C19 -5.4(6) . . . . ?
B1 C11 C24 C19 174.9(4) . . . . ?
C12 C11 C24 C23 178.1(4) . . . . ?
B1 C11 C24 C23 -1.6(6) . . . . ?
C18 C19 C24 C11 10.0(6) . . . . ?
C20 C19 C24 C11 -169.3(4) . . . . ?
C18 C19 C24 C23 -173.4(4) . . . . ?
C20 C19 C24 C23 7.2(6) . . . . ?
C22 C23 C24 C11 165.9(4) . . . . ?
C9 C23 C24 C11 -8.6(6) 2_566 . . . ?
C22 C23 C24 C19 -10.6(6) . . . . ?
C9 C23 C24 C19 175.0(4) 2_566 . . . ?
C15 C16 O1 C25 -9.6(5) . . . . ?
C17 C16 O1 C25 173.7(3) . . . . ?
C16 O1 C25 C26 173.8(3) . . . . ?
O1 C25 C26 C27 170.3(3) . . . . ?
C25 C26 C27 C28 -173.7(4) . . . . ?
C21 C20 O2 C29 -2.3(6) . . . . ?
C19 C20 O2 C29 -179.8(4) . . . . ?
C20 O2 C29 C30 176.5(3) . . . . ?
O2 C29 C30 C31 -179.4(3) . . . . ?
C29 C30 C31 C32 -176.2(4) . . . . ?

_refine_diff_density_max         0.289
_refine_diff_density_min         -0.278
_refine_diff_density_rms         0.063

_shelxl_version_number           2013-4

_shelx_res_file                  
;
TITL texray
REM  Yadorkari-X generated
CELL 0.71069 7.5530 12.3570 12.5490 83.1800 74.3900 84.5100
ZERR 1.0 0.0050 0.0070 0.0080 0.0400 0.0200 0.0400
LATT 1
REM  SPGR P-1 triclinic
SFAC C H B O
UNIT 64 54 2 4
SIZE 0.05 0.01 0.01
TEMP -170.0
L.S. 10
FMAP 2
PLAN -20
ACTA
CONF
BOND $H
OMIT -10.000000 55.000000

WGHT    0.055000
FVAR       5.52802
B1    3   -0.003497    0.394783    0.564420    11.00000    0.01294    0.01761 =
         0.03292   -0.00456   -0.00764   -0.00050
C1    1    0.074716    0.399413    0.438152    11.00000    0.01881    0.01453 =
         0.01672   -0.00268   -0.00386   -0.00309
C2    1    0.135816    0.302416    0.387997    11.00000    0.01517    0.02077 =
         0.01732   -0.00341   -0.00121   -0.00565
C3    1    0.158704    0.309517    0.267814    11.00000    0.01525    0.01444 =
         0.02012   -0.00350   -0.00370    0.00225
C4    1    0.155528    0.216308    0.213097    11.00000    0.03539    0.01888 =
         0.01576   -0.00075   -0.00196    0.00255
AFIX  43
H1    2    0.155043    0.146428    0.253907    11.00000   -1.20000
AFIX   0
C5    1    0.153128    0.222478    0.104058    11.00000    0.03246    0.01725 =
         0.02179   -0.00300   -0.00507    0.00031
AFIX  43
H2    2    0.150949    0.157670    0.070714    11.00000   -1.20000
AFIX   0
C6    1    0.153864    0.322836    0.042129    11.00000    0.03466    0.02888 =
         0.02321   -0.00776   -0.00190   -0.00132
AFIX  43
H3    2    0.153739    0.327319   -0.033952    11.00000   -1.20000
AFIX   0
C7    1    0.154772    0.415460    0.091481    11.00000    0.03506    0.02465 =
         0.01996   -0.00446   -0.01119    0.00240
AFIX  43
H25   2    0.151558    0.484029    0.048635    11.00000   -1.20000
AFIX   0
C8    1    0.160289    0.414012    0.203726    11.00000    0.01920    0.02041 =
         0.02026   -0.00556   -0.00269   -0.00070
C9    1    0.140331    0.513140    0.258693    11.00000    0.01408    0.01334 =
         0.02382   -0.00152   -0.00635    0.00263
C10   1    0.077457    0.503313    0.374035    11.00000    0.01312    0.01796 =
         0.02175    0.00068   -0.00606   -0.00016
C11   1   -0.007550    0.285971    0.631562    11.00000    0.01538    0.01614 =
         0.01548   -0.00148   -0.00508    0.00046
C12   1    0.073563    0.191565    0.578335    11.00000    0.01611    0.01661 =
         0.01202    0.00226   -0.00227   -0.00355
C13   1    0.154024    0.199292    0.459136    11.00000    0.01813    0.01030 =
         0.02309    0.00140   -0.00403   -0.00253
C14   1    0.257697    0.108589    0.417549    11.00000    0.02097    0.02261 =
         0.02097   -0.00794   -0.00136   -0.00508
AFIX  43
H4    2    0.321451    0.113177    0.340938    11.00000   -1.20000
AFIX   0
C15   1    0.274039    0.008104    0.483861    11.00000    0.01760    0.01316 =
         0.02405   -0.00334   -0.00511    0.00592
AFIX  43
H5    2    0.345287   -0.052593    0.450611    11.00000   -1.20000
AFIX   0
C16   1    0.189137   -0.001478    0.593448    11.00000    0.01611    0.01764 =
         0.01645   -0.00088   -0.00012   -0.00223
C17   1    0.082368    0.089902    0.644925    11.00000    0.01436    0.01526 =
         0.02334   -0.00671   -0.00726    0.00290
C18   1   -0.014066    0.082635    0.755501    11.00000    0.01771    0.01273 =
         0.02689    0.00343   -0.00943   -0.00263
AFIX  43
H6    2   -0.017444    0.013395    0.797708    11.00000   -1.20000
AFIX   0
C19   1   -0.108460    0.174683    0.808635    11.00000    0.01397    0.01672 =
         0.01519   -0.00219   -0.00104    0.00199
C20   1   -0.220429    0.164656    0.921025    11.00000    0.02040    0.01823 =
         0.02084   -0.00192   -0.00814   -0.00282
C21   1   -0.309388    0.255737    0.967208    11.00000    0.02323    0.02011 =
         0.01813   -0.00287   -0.00118   -0.00488
AFIX  43
H7    2   -0.389427    0.249147    1.040076    11.00000   -1.20000
AFIX   0
C22   1   -0.283741    0.359413    0.907936    11.00000    0.02690    0.01500 =
         0.02167   -0.00514   -0.00790    0.00076
AFIX  43
H8    2   -0.348170    0.421180    0.942605    11.00000   -1.20000
AFIX   0
C23   1   -0.169134    0.376190    0.801367    11.00000    0.02020    0.01938 =
         0.01681   -0.00135   -0.00202   -0.00305
C24   1   -0.091362    0.279810    0.746489    11.00000    0.01465    0.01877 =
         0.01940   -0.00235   -0.00767   -0.00202
O1    4    0.204276   -0.093813    0.664077    11.00000    0.03177    0.01387 =
         0.01965    0.00318   -0.00377    0.00169
C25   1    0.294431   -0.191218    0.613828    11.00000    0.01629    0.00951 =
         0.02749   -0.00369   -0.00680    0.00546
AFIX  23
H9    2    0.417229   -0.175341    0.564362    11.00000   -1.20000
H10   2    0.219926   -0.217068    0.569132    11.00000   -1.20000
AFIX   0
C26   1    0.313852   -0.277445    0.706961    11.00000    0.02638    0.02170 =
         0.03804   -0.00090   -0.00545    0.00559
AFIX  23
H11   2    0.403961   -0.255459    0.743495    11.00000   -1.20000
H12   2    0.193756   -0.282344    0.763175    11.00000   -1.20000
AFIX   0
C27   1    0.376709   -0.388349    0.665595    11.00000    0.02986    0.02250 =
         0.07064   -0.00294   -0.01673    0.00163
AFIX  23
H13   2    0.502944   -0.385642    0.615916    11.00000   -1.20000
H14   2    0.294511   -0.406758    0.621772    11.00000   -1.20000
AFIX   0
C28   1    0.375457   -0.479004    0.763068    11.00000    0.03192    0.02045 =
         0.10220    0.01305   -0.02489   -0.00250
AFIX 137
H15   2    0.445143   -0.456997    0.811562    11.00000   -1.50000
H16   2    0.432325   -0.547467    0.733135    11.00000   -1.50000
H17   2    0.248115   -0.489641    0.805891    11.00000   -1.50000
AFIX   0
O2    4   -0.233838    0.060395    0.972255    11.00000    0.02724    0.01598 =
         0.02378    0.00311   -0.00095   -0.00157
C29   1   -0.343228    0.045810    1.083182    11.00000    0.02043    0.02364 =
         0.01562    0.00029   -0.00205   -0.00054
AFIX  23
H18   2   -0.469589    0.078499    1.087626    11.00000   -1.20000
H19   2   -0.290398    0.083020    1.132031    11.00000   -1.20000
AFIX   0
C30   1   -0.349543   -0.073043    1.121079    11.00000    0.02554    0.02621 =
         0.01785   -0.00149   -0.00536   -0.00159
AFIX  23
H20   2   -0.222569   -0.104840    1.116256    11.00000   -1.20000
H21   2   -0.399833   -0.109663    1.070634    11.00000   -1.20000
AFIX   0
C31   1   -0.465866   -0.095342    1.238688    11.00000    0.02623    0.02488 =
         0.02078   -0.00076   -0.00738   -0.00520
AFIX  23
H26   2   -0.594654   -0.067877    1.242324    11.00000   -1.20000
H27   2   -0.420718   -0.054615    1.288373    11.00000   -1.20000
AFIX   0
C32   1   -0.462581   -0.217567    1.280940    11.00000    0.02101    0.02334 =
         0.03318   -0.00145   -0.01011   -0.00224
AFIX 137
H22   2   -0.505309   -0.258592    1.231470    11.00000   -1.50000
H23   2   -0.543788   -0.227600    1.356297    11.00000   -1.50000
H24   2   -0.336557   -0.244271    1.281933    11.00000   -1.50000

AFIX   0
HKLF 4 1 1 0 0 0 1 0 0 0 1

REM  texray
REM R1 =  0.0694 for    1622 Fo > 4sig(Fo)  and  0.1813 for all    3847 data
REM    318 parameters refined using      0 restraints

END

WGHT      0.0550      0.0000

REM Highest difference peak  0.289,  deepest hole -0.278,  1-sigma level  0.063
Q1    1  -0.5129 -0.2593  1.3563  11.00000  0.05    0.29
Q2    1  -0.4784 -0.1838  1.2986  11.00000  0.05    0.26
Q3    1  -0.0410  0.3355  0.5960  11.00000  0.05    0.24
Q4    1   0.1273  0.0373  0.0826  11.00000  0.05    0.24
Q5    1   0.1682  0.4275 -0.0192  11.00000  0.05    0.23
Q6    1  -0.3696 -0.1834  1.1844  11.00000  0.05    0.23
Q7    1   0.2248  0.0622  0.4635  11.00000  0.05    0.22
Q8    1   0.1913  0.3503  0.4007  11.00000  0.05    0.22
Q9    1   0.2028  0.1174  0.0548  11.00000  0.05    0.22
Q10   1   0.1644  0.2580  0.4193  11.00000  0.05    0.22
Q11   1  -0.4924 -0.1337  1.1133  11.00000  0.05    0.22
Q12   1  -0.4330 -0.0200  1.2602  11.00000  0.05    0.22
Q13   1   0.1268  0.5074  0.0234  11.00000  0.05    0.21
Q14   1  -0.3078  0.1597  1.0216  11.00000  0.05    0.21
Q15   1   0.2762  0.3847  0.1106  11.00000  0.05    0.21
Q16   1   0.4437 -0.5011  0.6504  11.00000  0.05    0.21
Q17   1  -0.1626  0.4810  0.6737  11.00000  0.05    0.21
Q18   1   0.0091  0.3119  0.7143  11.00000  0.05    0.21
Q19   1   0.0487  0.4049  0.5134  11.00000  0.05    0.21
Q20   1   0.4381 -0.3634  0.5036  11.00000  0.05    0.20
;
_shelx_res_checksum              2777

# start Validation Reply Form
_vrf_PUBL024_GLOBAL              
;
PROBLEM: The number of authors is greater than 5.
RESPONSE: S.O. performed synthesis and evaluation of
 Lewis acidity and redox properties.
 S.S. designed the experiments.
 C.D. and K.M. contributed to the early stage of the project.
 K.K., H.Y. and K.A. evaluated the performance of the material
 as a battery electrode.
 S.O., S.S. and S.Y. wrote the manuscript. 
;
# end Validation Reply Form

_exptl_crystal_recrystallization_method 
'Re-crystallisation from solvent: 1,2-dichloroethane/2-propanol'
####################################################################### 
# 
# This file contains crystal structure data downloaded from the 
# Cambridge Structural Database (CSD) hosted by the Cambridge 
# Crystallographic Data Centre (CCDC).
# 
# Full information about CCDC data access policies and citation 
# guidelines are available at http://www.ccdc.cam.ac.uk/access/V1 
# 
# Audit and citation data items may have been added by the CCDC. 
# Please retain this information to preserve the provenance of 
# this file and to allow appropriate attribution of the data. 
# 
#######################################################################

data_1c
_database_code_depnum_ccdc_archive 'CCDC 1059943'
_audit_update_record             
;
2015-04-16 deposited with the CCDC.
2015-10-06 downloaded from the CCDC.
;

_audit_creation_method           SHELXL-2013
_chemical_name_systematic        
;
 ?
;
_chemical_name_common            ?
_chemical_melting_point          ?
_chemical_formula_moiety         'C96 H118 B2 O4'
_chemical_formula_sum            'C96 H118 B2 O4'
_chemical_formula_weight         1357.52

loop_
_atom_type_symbol
_atom_type_description
_atom_type_scat_dispersion_real
_atom_type_scat_dispersion_imag
_atom_type_scat_source
C C 0.0033 0.0016 'International Tables Vol C Tables 4.2.6.8 and 6.1.1.4'
H H 0.0000 0.0000 'International Tables Vol C Tables 4.2.6.8 and 6.1.1.4'
B B 0.0013 0.0007 'International Tables Vol C Tables 4.2.6.8 and 6.1.1.4'
O O 0.0106 0.0060 'International Tables Vol C Tables 4.2.6.8 and 6.1.1.4'

_space_group_crystal_system      triclinic
_space_group_IT_number           2
_space_group_name_H-M_alt        'P -1'
_space_group_name_Hall           '-P 1'

_shelx_space_group_comment       
;
The symmetry employed for this shelxl refinement is uniquely defined
by the following loop, which should always be used as a source of
symmetry information in preference to the above space-group names.
They are only intended as comments.
;

loop_
_space_group_symop_operation_xyz
'x, y, z'
'-x, -y, -z'

_cell_length_a                   11.769(12)
_cell_length_b                   14.134(13)
_cell_length_c                   23.62(2)
_cell_angle_alpha                84.13(3)
_cell_angle_beta                 87.54(2)
_cell_angle_gamma                84.78(2)
_cell_volume                     3890(7)
_cell_formula_units_Z            2
_cell_measurement_temperature    98(2)
_cell_measurement_reflns_used    4597
_cell_measurement_theta_min      4.1
_cell_measurement_theta_max      26.4

_exptl_crystal_description       Platelet
_exptl_crystal_colour            purple
_exptl_crystal_density_meas      ?
_exptl_crystal_density_method    ?
_exptl_crystal_density_diffrn    1.159
_exptl_crystal_F_000             1472
_exptl_transmission_factor_min   ?
_exptl_transmission_factor_max   ?
_exptl_crystal_size_max          0.200
_exptl_crystal_size_mid          0.200
_exptl_crystal_size_min          0.200
_exptl_absorpt_coefficient_mu    0.068
_shelx_estimated_absorpt_T_min   0.987
_shelx_estimated_absorpt_T_max   0.987
_exptl_absorpt_correction_type   Multi-scan
_exptl_absorpt_correction_T_min  0.857
_exptl_absorpt_correction_T_max  1.000
_exptl_absorpt_process_details   'ABSCOR (Rigaku 1995)'

_exptl_special_details           
;
 ?
;

_diffrn_ambient_temperature      98(2)
_diffrn_radiation_wavelength     0.7107
_diffrn_radiation_type           MoK\a
_diffrn_source                   'rotating anode'
_diffrn_measurement_device_type  
;
RIGAKU diffractometer equipped with a MicroMax-007 generator,
VariMax-Mo optics, and a Saturn70 CCD detector (44 bin mode)
;
_diffrn_measurement_method       dtprofit.ref
_diffrn_detector_area_resol_mean 28.5714
_diffrn_reflns_number            34013
_diffrn_reflns_av_unetI/netI     0.1016
_diffrn_reflns_av_R_equivalents  0.0818
_diffrn_reflns_limit_h_min       -13
_diffrn_reflns_limit_h_max       13
_diffrn_reflns_limit_k_min       -16
_diffrn_reflns_limit_k_max       16
_diffrn_reflns_limit_l_min       -28
_diffrn_reflns_limit_l_max       28
_diffrn_reflns_theta_min         4.092
_diffrn_reflns_theta_max         24.999
_diffrn_reflns_theta_full        25.241
_diffrn_measured_fraction_theta_max 0.967
_diffrn_measured_fraction_theta_full 0.941
_diffrn_reflns_Laue_measured_fraction_max 0.967
_diffrn_reflns_Laue_measured_fraction_full 0.941
_diffrn_reflns_point_group_measured_fraction_max 0.967
_diffrn_reflns_point_group_measured_fraction_full 0.941
_reflns_number_total             13230
_reflns_number_gt                6539
_reflns_threshold_expression     'I > 2\s(I)'
_reflns_Friedel_coverage         0.000
_reflns_Friedel_fraction_max     .
_reflns_Friedel_fraction_full    .

_reflns_special_details          
;
 Reflections were merged by SHELXL according to the crystal
 class for the calculation of statistics and refinement.
 
 _reflns_Friedel_fraction is defined as the number of unique
 Friedel pairs measured divided by the number that would be
 possible theoretically, ignoring centric projections and
 systematic absences.
;

_computing_data_collection       'Rigaku CrystalClear'
_computing_cell_refinement       'Rigaku CrystalClear'
_computing_data_reduction        'Rigaku CrystalClear'
_computing_structure_solution    'SHELXD-2013 (Sheldrick, 2013)'
_computing_structure_refinement  'SHELXL-2013 (Sheldrick, 2013)'
_computing_molecular_graphics    ?
_computing_publication_material  ?

_refine_special_details          
;
 ?
;
_refine_ls_structure_factor_coef Fsqd
_refine_ls_matrix_type           full
_refine_ls_weighting_scheme      calc
_refine_ls_weighting_details     
'w=1/[\s^2^(Fo^2^)+(0.1646P)^2^] where P=(Fo^2^+2Fc^2^)/3'
_atom_sites_solution_primary     direct
_atom_sites_solution_secondary   difmap
_atom_sites_solution_hydrogens   geom
_refine_ls_hydrogen_treatment    constr
_refine_ls_extinction_method     none
_refine_ls_extinction_coef       .
_refine_ls_number_reflns         13230
_refine_ls_number_parameters     923
_refine_ls_number_restraints     0
_refine_ls_R_factor_all          0.1791
_refine_ls_R_factor_gt           0.1016
_refine_ls_wR_factor_ref         0.3144
_refine_ls_wR_factor_gt          0.2431
_refine_ls_goodness_of_fit_ref   1.064
_refine_ls_restrained_S_all      1.064
_refine_ls_shift/su_max          0.000
_refine_ls_shift/su_mean         0.000

loop_
_atom_site_label
_atom_site_type_symbol
_atom_site_fract_x
_atom_site_fract_y
_atom_site_fract_z
_atom_site_U_iso_or_equiv
_atom_site_adp_type
_atom_site_occupancy
_atom_site_site_symmetry_order
_atom_site_calc_flag
_atom_site_refinement_flags_posn
_atom_site_refinement_flags_adp
_atom_site_refinement_flags_occupancy
_atom_site_disorder_assembly
_atom_site_disorder_group
B1 B 0.0111(4) 0.4040(3) 0.3408(2) 0.0260(11) Uani 1 1 d . . . . .
C1 C 0.1082(3) 0.4688(3) 0.34240(17) 0.0253(9) Uani 1 1 d . . . . .
C2 C 0.1002(3) 0.5609(3) 0.31260(19) 0.0283(10) Uani 1 1 d . . . . .
C3 C 0.1812(3) 0.6263(3) 0.32657(18) 0.0294(10) Uani 1 1 d . . . . .
C4 C 0.1614(4) 0.7274(3) 0.31387(18) 0.0327(11) Uani 1 1 d . . . . .
H1 H 0.0954 0.7520 0.2936 0.039 Uiso 1 1 calc R U . . .
C5 C 0.2333(4) 0.7907(3) 0.32954(19) 0.0353(11) Uani 1 1 d . . . . .
H2 H 0.2197 0.8570 0.3179 0.042 Uiso 1 1 calc R U . . .
C6 C 0.3271(3) 0.7567(3) 0.36280(19) 0.0333(11) Uani 1 1 d . . . . .
H3 H 0.3773 0.7998 0.3740 0.040 Uiso 1 1 calc R U . . .
C7 C 0.3462(4) 0.6596(3) 0.37926(19) 0.0338(11) Uani 1 1 d . . . . .
H4 H 0.4064 0.6380 0.4042 0.041 Uiso 1 1 calc R U . . .
C8 C 0.2787(3) 0.5913(3) 0.36010(17) 0.0278(10) Uani 1 1 d . . . . .
C9 C 0.2987(3) 0.4894(3) 0.37939(17) 0.0275(10) Uani 1 1 d . . . . .
C10 C 0.2059(3) 0.4345(3) 0.37514(17) 0.0241(9) Uani 1 1 d . . . . .
B2 B 0.2087(4) 0.3325(3) 0.4065(2) 0.0268(11) Uani 1 1 d . . . . .
C11 C 0.1127(3) 0.2658(3) 0.40398(17) 0.0271(10) Uani 1 1 d . . . . .
C12 C 0.1239(3) 0.1719(3) 0.42982(17) 0.0247(9) Uani 1 1 d . . . . .
C13 C 0.0480(3) 0.1054(3) 0.41144(18) 0.0279(10) Uani 1 1 d . . . . .
C14 C 0.0760(4) 0.0048(3) 0.41716(19) 0.0337(11) Uani 1 1 d . . . . .
H5 H 0.1383 -0.0206 0.4400 0.040 Uiso 1 1 calc R U . . .
C15 C 0.0168(3) -0.0572(3) 0.39116(19) 0.0341(11) Uani 1 1 d . . . . .
H6 H 0.0362 -0.1241 0.3972 0.041 Uiso 1 1 calc R U . . .
C16 C -0.0716(4) -0.0210(3) 0.35596(19) 0.0349(11) Uani 1 1 d . . . . .
H7 H -0.1106 -0.0632 0.3365 0.042 Uiso 1 1 calc R U . . .
C17 C -0.1029(4) 0.0744(3) 0.34914(19) 0.0331(11) Uani 1 1 d . . . . .
H8 H -0.1636 0.0972 0.3247 0.040 Uiso 1 1 calc R U . . .
C18 C -0.0481(3) 0.1416(3) 0.37722(18) 0.0274(10) Uani 1 1 d . . . . .
C19 C -0.0742(3) 0.2446(3) 0.36400(18) 0.0283(10) Uani 1 1 d . . . . .
C20 C 0.0131(3) 0.3032(3) 0.37139(17) 0.0265(10) Uani 1 1 d . . . . .
C21 C -0.0934(3) 0.4414(3) 0.30704(18) 0.0262(10) Uani 1 1 d . . . . .
C22 C -0.1875(3) 0.3833(3) 0.30838(17) 0.0275(10) Uani 1 1 d . . . . .
C23 C -0.1820(3) 0.2887(3) 0.33865(17) 0.0273(10) Uani 1 1 d . . . . .
C24 C -0.2860(3) 0.2458(3) 0.34410(18) 0.0303(10) Uani 1 1 d . . . . .
H9 H -0.2878 0.1861 0.3664 0.036 Uiso 1 1 calc R U . . .
C25 C -0.3876(4) 0.2864(3) 0.31830(18) 0.0307(10) Uani 1 1 d . . . . .
H10 H -0.4548 0.2534 0.3230 0.037 Uiso 1 1 calc R U . . .
C26 C -0.3893(3) 0.3732(3) 0.28658(18) 0.0284(10) Uani 1 1 d . . . . .
C27 C -0.2882(3) 0.4235(3) 0.28051(18) 0.0266(10) Uani 1 1 d . . . . .
C28 C -0.2868(3) 0.5106(3) 0.24614(18) 0.0290(10) Uani 1 1 d . . . . .
H11 H -0.3534 0.5351 0.2263 0.035 Uiso 1 1 calc R U . . .
C29 C -0.1894(3) 0.5628(3) 0.24004(18) 0.0291(10) Uani 1 1 d . . . . .
C30 C -0.1844(4) 0.6449(3) 0.19852(18) 0.0304(10) Uani 1 1 d . . . . .
C31 C -0.0854(3) 0.6898(3) 0.19150(18) 0.0306(10) Uani 1 1 d . . . . .
H12 H -0.0785 0.7408 0.1625 0.037 Uiso 1 1 calc R U . . .
C32 C 0.0073(3) 0.6591(3) 0.22817(18) 0.0309(10) Uani 1 1 d . . . . .
H13 H 0.0750 0.6911 0.2222 0.037 Uiso 1 1 calc R U . . .
C33 C 0.0048(3) 0.5861(3) 0.27174(17) 0.0246(9) Uani 1 1 d . . . . .
C34 C -0.0927(3) 0.5304(3) 0.27418(17) 0.0251(9) Uani 1 1 d . . . . .
C35 C 0.3140(3) 0.2934(3) 0.43804(18) 0.0262(10) Uani 1 1 d . . . . .
C36 C 0.4086(3) 0.3498(3) 0.43655(17) 0.0267(10) Uani 1 1 d . . . . .
C37 C 0.4042(3) 0.4435(3) 0.40490(17) 0.0249(9) Uani 1 1 d . . . . .
C38 C 0.5099(3) 0.4828(3) 0.39682(18) 0.0302(10) Uani 1 1 d . . . . .
H14 H 0.5131 0.5395 0.3716 0.036 Uiso 1 1 calc R U . . .
C39 C 0.6110(3) 0.4447(3) 0.42313(18) 0.0281(10) Uani 1 1 d . . . . .
H15 H 0.6780 0.4777 0.4176 0.034 Uiso 1 1 calc R U . . .
C40 C 0.6126(3) 0.3594(3) 0.45702(18) 0.0267(10) Uani 1 1 d . . . . .
C41 C 0.5104(3) 0.3089(3) 0.46407(17) 0.0277(10) Uani 1 1 d . . . . .
C42 C 0.5092(3) 0.2211(3) 0.49840(18) 0.0304(10) Uani 1 1 d . . . . .
H16 H 0.5753 0.1966 0.5186 0.036 Uiso 1 1 calc R U . . .
C43 C 0.4126(3) 0.1692(3) 0.50345(18) 0.0282(10) Uani 1 1 d . . . . .
C44 C 0.4084(3) 0.0843(3) 0.54266(18) 0.0280(10) Uani 1 1 d . . . . .
C45 C 0.3118(4) 0.0364(3) 0.54687(18) 0.0320(10) Uani 1 1 d . . . . .
H17 H 0.3063 -0.0168 0.5746 0.038 Uiso 1 1 calc R U . . .
C46 C 0.2201(3) 0.0655(3) 0.51040(18) 0.0298(10) Uani 1 1 d . . . . .
H18 H 0.1551 0.0298 0.5141 0.036 Uiso 1 1 calc R U . . .
C47 C 0.2201(3) 0.1435(3) 0.46931(18) 0.0279(10) Uani 1 1 d . . . . .
C48 C 0.3155(3) 0.2029(3) 0.46964(17) 0.0255(9) Uani 1 1 d . . . . .
O1 O -0.4820(2) 0.4216(2) 0.26021(13) 0.0336(7) Uani 1 1 d . . . . .
C49 C -0.5849(3) 0.3743(3) 0.25516(19) 0.0303(10) Uani 1 1 d . . . . .
H19 H -0.6183 0.3544 0.2932 0.036 Uiso 1 1 calc R U . . .
H20 H -0.5685 0.3173 0.2341 0.036 Uiso 1 1 calc R U . . .
C50 C -0.6655(4) 0.4484(3) 0.22257(19) 0.0358(11) Uani 1 1 d . . . . .
H21 H -0.6830 0.5032 0.2454 0.043 Uiso 1 1 calc R U . . .
H22 H -0.7380 0.4202 0.2176 0.043 Uiso 1 1 calc R U . . .
C51 C -0.6175(4) 0.4844(3) 0.1645(2) 0.0389(12) Uani 1 1 d . . . . .
H23 H -0.6109 0.4311 0.1401 0.047 Uiso 1 1 calc R U . . .
H24 H -0.5395 0.5028 0.1691 0.047 Uiso 1 1 calc R U . . .
C52 C -0.6875(4) 0.5700(3) 0.1331(2) 0.0407(12) Uani 1 1 d . . . . .
H25 H -0.7030 0.6202 0.1594 0.049 Uiso 1 1 calc R U . . .
H26 H -0.6402 0.5965 0.1006 0.049 Uiso 1 1 calc R U . . .
C53 C -0.8016(4) 0.5479(3) 0.1105(2) 0.0364(11) Uani 1 1 d . . . . .
H27 H -0.7879 0.4941 0.0866 0.044 Uiso 1 1 calc R U . . .
H28 H -0.8527 0.5277 0.1430 0.044 Uiso 1 1 calc R U . . .
C54 C -0.8606(4) 0.6339(3) 0.07546(19) 0.0338(11) Uani 1 1 d . . . . .
H29 H -0.8072 0.6557 0.0443 0.041 Uiso 1 1 calc R U . . .
H30 H -0.8763 0.6864 0.1002 0.041 Uiso 1 1 calc R U . . .
C55 C -0.9723(4) 0.6158(3) 0.0494(2) 0.0364(11) Uani 1 1 d . . . . .
H31 H -0.9575 0.5616 0.0258 0.044 Uiso 1 1 calc R U . . .
H32 H -1.0273 0.5969 0.0805 0.044 Uiso 1 1 calc R U . . .
C56 C -1.0261(4) 0.7010(3) 0.01294(18) 0.0323(10) Uani 1 1 d . . . . .
H33 H -0.9702 0.7211 -0.0175 0.039 Uiso 1 1 calc R U . . .
H34 H -1.0429 0.7545 0.0368 0.039 Uiso 1 1 calc R U . . .
C57 C -1.1365(4) 0.6821(3) -0.01464(19) 0.0346(11) Uani 1 1 d . . . . .
H35 H -1.1906 0.6588 0.0157 0.042 Uiso 1 1 calc R U . . .
H36 H -1.1186 0.6304 -0.0398 0.042 Uiso 1 1 calc R U . . .
C58 C -1.1962(4) 0.7694(3) -0.04986(19) 0.0353(11) Uani 1 1 d . . . . .
H37 H -1.2152 0.8212 -0.0249 0.042 Uiso 1 1 calc R U . . .
H38 H -1.1429 0.7929 -0.0806 0.042 Uiso 1 1 calc R U . . .
C59 C -1.3047(4) 0.7459(3) -0.0760(2) 0.0388(11) Uani 1 1 d . . . . .
H39 H -1.3552 0.7176 -0.0455 0.047 Uiso 1 1 calc R U . . .
H40 H -1.2846 0.6973 -0.1030 0.047 Uiso 1 1 calc R U . . .
C60 C -1.3706(4) 0.8332(4) -0.1077(2) 0.0502(14) Uani 1 1 d . . . . .
H41 H -1.3974 0.8790 -0.0806 0.075 Uiso 1 1 calc R U . . .
H42 H -1.4362 0.8126 -0.1259 0.075 Uiso 1 1 calc R U . . .
H43 H -1.3201 0.8635 -0.1368 0.075 Uiso 1 1 calc R U . . .
O2 O -0.2819(2) 0.6666(2) 0.16873(12) 0.0361(8) Uani 1 1 d . . . . .
C61 C -0.2937(4) 0.7482(3) 0.12748(18) 0.0316(10) Uani 1 1 d . . . . .
H44 H -0.2312 0.7454 0.0981 0.038 Uiso 1 1 calc R U . . .
H45 H -0.2925 0.8079 0.1459 0.038 Uiso 1 1 calc R U . . .
C62 C -0.4086(4) 0.7435(3) 0.10115(19) 0.0344(11) Uani 1 1 d . . . . .
H46 H -0.4655 0.7294 0.1323 0.041 Uiso 1 1 calc R U . . .
H47 H -0.4022 0.6892 0.0775 0.041 Uiso 1 1 calc R U . . .
C63 C -0.4544(4) 0.8328(3) 0.06451(19) 0.0339(11) Uani 1 1 d . . . . .
H48 H -0.3959 0.8505 0.0349 0.041 Uiso 1 1 calc R U . . .
H49 H -0.4690 0.8862 0.0886 0.041 Uiso 1 1 calc R U . . .
C64 C -0.5648(3) 0.8177(3) 0.03589(19) 0.0324(11) Uani 1 1 d . . . . .
H50 H -0.5460 0.7737 0.0061 0.039 Uiso 1 1 calc R U . . .
H51 H -0.6161 0.7860 0.0647 0.039 Uiso 1 1 calc R U . . .
C65 C -0.6294(4) 0.9085(3) 0.00863(19) 0.0351(11) Uani 1 1 d . . . . .
H52 H -0.5773 0.9423 -0.0188 0.042 Uiso 1 1 calc R U . . .
H53 H -0.6529 0.9511 0.0386 0.042 Uiso 1 1 calc R U . . .
C66 C -0.7360(4) 0.8894(3) -0.0225(2) 0.0374(11) Uani 1 1 d . . . . .
H54 H -0.7110 0.8557 -0.0562 0.045 Uiso 1 1 calc R U . . .
H55 H -0.7813 0.8462 0.0032 0.045 Uiso 1 1 calc R U . . .
C67 C -0.8130(4) 0.9784(3) -0.04198(18) 0.0324(11) Uani 1 1 d . . . . .
H56 H -0.8428 1.0094 -0.0080 0.039 Uiso 1 1 calc R U . . .
H57 H -0.7663 1.0238 -0.0652 0.039 Uiso 1 1 calc R U . . .
C68 C -0.9131(4) 0.9604(3) -0.0764(2) 0.0371(11) Uani 1 1 d . . . . .
H58 H -0.9604 0.9157 -0.0531 0.045 Uiso 1 1 calc R U . . .
H59 H -0.8834 0.9287 -0.1102 0.045 Uiso 1 1 calc R U . . .
C69 C -0.9888(4) 1.0492(3) -0.0964(2) 0.0379(11) Uani 1 1 d . . . . .
H60 H -0.9420 1.0920 -0.1215 0.045 Uiso 1 1 calc R U . . .
H61 H -1.0138 1.0830 -0.0627 0.045 Uiso 1 1 calc R U . . .
C70 C -1.0950(4) 1.0334(3) -0.1283(2) 0.0395(12) Uani 1 1 d . . . . .
H62 H -1.0701 1.0024 -0.1630 0.047 Uiso 1 1 calc R U . . .
H63 H -1.1404 0.9885 -0.1039 0.047 Uiso 1 1 calc R U . . .
C71 C -1.1712(4) 1.1220(3) -0.1454(2) 0.0463(13) Uani 1 1 d . . . . .
H64 H -1.1264 1.1659 -0.1709 0.056 Uiso 1 1 calc R U . . .
H65 H -1.1937 1.1542 -0.1108 0.056 Uiso 1 1 calc R U . . .
C72 C -1.2784(4) 1.1071(3) -0.1751(2) 0.0445(13) Uani 1 1 d . . . . .
H66 H -1.2578 1.0750 -0.2095 0.067 Uiso 1 1 calc R U . . .
H67 H -1.3203 1.1690 -0.1857 0.067 Uiso 1 1 calc R U . . .
H68 H -1.3265 1.0675 -0.1495 0.067 Uiso 1 1 calc R U . . .
O3 O 0.7059(2) 0.31504(19) 0.48442(12) 0.0295(7) Uani 1 1 d . . . . .
C73 C 0.8039(3) 0.3701(3) 0.48665(19) 0.0315(10) Uani 1 1 d . . . . .
H69 H 0.7810 0.4293 0.5048 0.038 Uiso 1 1 calc R U . . .
H70 H 0.8340 0.3880 0.4476 0.038 Uiso 1 1 calc R U . . .
C74 C 0.8953(3) 0.3094(3) 0.52097(19) 0.0307(10) Uani 1 1 d . . . . .
H71 H 0.9259 0.2554 0.4997 0.037 Uiso 1 1 calc R U . . .
H72 H 0.8610 0.2829 0.5575 0.037 Uiso 1 1 calc R U . . .
C75 C 0.9926(3) 0.3688(3) 0.53273(19) 0.0331(11) Uani 1 1 d . . . . .
H73 H 1.0277 0.3938 0.4960 0.040 Uiso 1 1 calc R U . . .
H74 H 0.9610 0.4241 0.5527 0.040 Uiso 1 1 calc R U . . .
C76 C 1.0845(3) 0.3115(3) 0.56869(18) 0.0299(10) Uani 1 1 d . . . . .
H75 H 1.1206 0.2593 0.5473 0.036 Uiso 1 1 calc R U . . .
H76 H 1.0483 0.2820 0.6040 0.036 Uiso 1 1 calc R U . . .
C77 C 1.1767(3) 0.3723(3) 0.58458(19) 0.0323(11) Uani 1 1 d . . . . .
H77 H 1.1409 0.4204 0.6090 0.039 Uiso 1 1 calc R U . . .
H78 H 1.2061 0.4073 0.5493 0.039 Uiso 1 1 calc R U . . .
C78 C 1.2791(4) 0.3176(3) 0.61589(19) 0.0353(11) Uani 1 1 d . . . . .
H79 H 1.3313 0.2876 0.5876 0.042 Uiso 1 1 calc R U . . .
H80 H 1.3214 0.3639 0.6334 0.042 Uiso 1 1 calc R U . . .
C79 C 1.2469(3) 0.2412(3) 0.66161(19) 0.0327(11) Uani 1 1 d . . . . .
H81 H 1.2109 0.1917 0.6437 0.039 Uiso 1 1 calc R U . . .
H82 H 1.1894 0.2700 0.6881 0.039 Uiso 1 1 calc R U . . .
C80 C 1.3479(4) 0.1935(3) 0.6958(2) 0.0396(12) Uani 1 1 d . . . . .
H83 H 1.3785 0.2415 0.7174 0.048 Uiso 1 1 calc R U . . .
H84 H 1.4091 0.1709 0.6691 0.048 Uiso 1 1 calc R U . . .
C81 C 1.3161(4) 0.1087(3) 0.73764(19) 0.0362(11) Uani 1 1 d . . . . .
H85 H 1.2518 0.1308 0.7628 0.043 Uiso 1 1 calc R U . . .
H86 H 1.2892 0.0596 0.7157 0.043 Uiso 1 1 calc R U . . .
C82 C 1.4133(4) 0.0627(3) 0.7747(2) 0.0397(12) Uani 1 1 d . . . . .
H87 H 1.4457 0.1129 0.7937 0.048 Uiso 1 1 calc R U . . .
H88 H 1.4744 0.0342 0.7499 0.048 Uiso 1 1 calc R U . . .
C83 C 1.3760(4) -0.0149(3) 0.8202(2) 0.0478(13) Uani 1 1 d . . . . .
H89 H 1.3111 0.0124 0.8431 0.057 Uiso 1 1 calc R U . . .
H90 H 1.4398 -0.0344 0.8460 0.057 Uiso 1 1 calc R U . . .
C84 C 1.3402(5) -0.1044(4) 0.7955(2) 0.0556(15) Uani 1 1 d . . . . .
H91 H 1.2698 -0.0878 0.7746 0.083 Uiso 1 1 calc R U . . .
H92 H 1.3271 -0.1540 0.8266 0.083 Uiso 1 1 calc R U . . .
H93 H 1.4009 -0.1282 0.7695 0.083 Uiso 1 1 calc R U . . .
O4 O 0.5025(2) 0.06211(19) 0.57467(12) 0.0323(7) Uani 1 1 d . . . . .
C85 C 0.5060(3) -0.0223(3) 0.61487(18) 0.0298(10) Uani 1 1 d . . . . .
H94 H 0.5040 -0.0803 0.5949 0.036 Uiso 1 1 calc R U . . .
H95 H 0.4403 -0.0187 0.6424 0.036 Uiso 1 1 calc R U . . .
C86 C 0.6167(3) -0.0242(3) 0.64483(18) 0.0305(10) Uani 1 1 d . . . . .
H96 H 0.6126 0.0301 0.6685 0.037 Uiso 1 1 calc R U . . .
H97 H 0.6795 -0.0156 0.6160 0.037 Uiso 1 1 calc R U . . .
C87 C 0.6445(4) -0.1176(3) 0.68299(18) 0.0302(10) Uani 1 1 d . . . . .
H98 H 0.6542 -0.1717 0.6592 0.036 Uiso 1 1 calc R U . . .
H99 H 0.5799 -0.1285 0.7104 0.036 Uiso 1 1 calc R U . . .
C88 C 0.7540(4) -0.1142(3) 0.7158(2) 0.0350(11) Uani 1 1 d . . . . .
H100 H 0.8148 -0.0924 0.6886 0.042 Uiso 1 1 calc R U . . .
H101 H 0.7394 -0.0662 0.7436 0.042 Uiso 1 1 calc R U . . .
C89 C 0.7975(4) -0.2095(3) 0.74764(19) 0.0340(11) Uani 1 1 d . . . . .
H102 H 0.8086 -0.2585 0.7204 0.041 Uiso 1 1 calc R U . . .
H103 H 0.7390 -0.2297 0.7766 0.041 Uiso 1 1 calc R U . . .
C90 C 0.9102(4) -0.2043(3) 0.77706(19) 0.0350(11) Uani 1 1 d . . . . .
H104 H 0.9676 -0.1818 0.7481 0.042 Uiso 1 1 calc R U . . .
H105 H 0.8981 -0.1562 0.8049 0.042 Uiso 1 1 calc R U . . .
C91 C 0.9584(4) -0.2980(3) 0.80777(19) 0.0328(10) Uani 1 1 d . . . . .
H106 H 0.9662 -0.3474 0.7807 0.039 Uiso 1 1 calc R U . . .
H107 H 0.9037 -0.3184 0.8387 0.039 Uiso 1 1 calc R U . . .
C92 C 1.0740(4) -0.2917(3) 0.83313(19) 0.0372(11) Uani 1 1 d . . . . .
H108 H 1.0679 -0.2385 0.8576 0.045 Uiso 1 1 calc R U . . .
H109 H 1.1304 -0.2771 0.8019 0.045 Uiso 1 1 calc R U . . .
C93 C 1.1172(4) -0.3837(3) 0.86846(19) 0.0346(11) Uani 1 1 d . . . . .
H110 H 1.0608 -0.3979 0.8998 0.042 Uiso 1 1 calc R U . . .
H111 H 1.1221 -0.4370 0.8440 0.042 Uiso 1 1 calc R U . . .
C94 C 1.2333(4) -0.3796(3) 0.89380(19) 0.0370(11) Uani 1 1 d . . . . .
H112 H 1.2909 -0.3689 0.8626 0.044 Uiso 1 1 calc R U . . .
H113 H 1.2298 -0.3249 0.9170 0.044 Uiso 1 1 calc R U . . .
C95 C 1.2700(4) -0.4706(3) 0.9307(2) 0.0434(12) Uani 1 1 d . . . . .
H114 H 1.2775 -0.5243 0.9065 0.052 Uiso 1 1 calc R U . . .
H115 H 1.2090 -0.4833 0.9599 0.052 Uiso 1 1 calc R U . . .
C96 C 1.3827(4) -0.4685(4) 0.9606(2) 0.0496(13) Uani 1 1 d . . . . .
H116 H 1.4449 -0.4614 0.9320 0.074 Uiso 1 1 calc R U . . .
H117 H 1.3980 -0.5282 0.9850 0.074 Uiso 1 1 calc R U . . .
H118 H 1.3770 -0.4145 0.9838 0.074 Uiso 1 1 calc R U . . .

loop_
_atom_site_aniso_label
_atom_site_aniso_U_11
_atom_site_aniso_U_22
_atom_site_aniso_U_33
_atom_site_aniso_U_23
_atom_site_aniso_U_13
_atom_site_aniso_U_12
B1 0.018(2) 0.023(3) 0.037(3) -0.004(2) -0.003(2) 0.000(2)
C1 0.019(2) 0.023(2) 0.033(2) 0.0028(18) -0.0007(18) -0.0046(18)
C2 0.014(2) 0.023(2) 0.048(3) -0.005(2) -0.0009(19) -0.0035(18)
C3 0.023(2) 0.025(2) 0.039(3) 0.0029(19) 0.0004(19) -0.0050(19)
C4 0.026(2) 0.027(3) 0.045(3) -0.001(2) -0.003(2) -0.005(2)
C5 0.029(3) 0.028(3) 0.049(3) 0.002(2) 0.000(2) -0.009(2)
C6 0.025(2) 0.031(3) 0.045(3) -0.002(2) -0.002(2) -0.008(2)
C7 0.026(2) 0.022(2) 0.053(3) 0.001(2) -0.001(2) -0.0042(19)
C8 0.021(2) 0.026(2) 0.037(2) -0.0005(19) -0.0004(19) -0.0083(18)
C9 0.028(2) 0.018(2) 0.036(2) -0.0001(18) -0.0006(19) -0.0022(18)
C10 0.020(2) 0.022(2) 0.031(2) -0.0013(18) -0.0014(18) -0.0036(18)
B2 0.023(3) 0.024(3) 0.035(3) -0.007(2) 0.002(2) -0.006(2)
C11 0.022(2) 0.023(2) 0.035(2) 0.0011(19) -0.0024(19) -0.0019(18)
C12 0.015(2) 0.023(2) 0.035(2) 0.0028(18) -0.0036(18) 0.0000(17)
C13 0.018(2) 0.022(2) 0.043(3) 0.0018(19) 0.0000(19) -0.0055(18)
C14 0.025(2) 0.026(2) 0.049(3) 0.002(2) -0.002(2) -0.0071(19)
C15 0.024(2) 0.027(2) 0.052(3) -0.004(2) -0.005(2) -0.0078(19)
C16 0.028(3) 0.026(3) 0.052(3) -0.003(2) -0.003(2) -0.009(2)
C17 0.024(2) 0.028(3) 0.048(3) -0.002(2) -0.001(2) -0.0060(19)
C18 0.021(2) 0.023(2) 0.039(2) -0.0007(19) -0.0006(19) -0.0055(18)
C19 0.023(2) 0.022(2) 0.039(3) 0.0024(19) -0.0060(19) -0.0021(18)
C20 0.018(2) 0.025(2) 0.036(2) -0.0004(19) -0.0040(18) -0.0063(18)
C21 0.021(2) 0.016(2) 0.041(3) 0.0011(18) -0.0046(19) -0.0012(17)
C22 0.024(2) 0.024(2) 0.034(2) 0.0024(19) -0.0063(19) -0.0032(19)
C23 0.021(2) 0.025(2) 0.036(2) 0.0003(19) -0.0030(19) -0.0085(18)
C24 0.026(2) 0.027(2) 0.037(2) -0.002(2) -0.0017(19) -0.0034(19)
C25 0.024(2) 0.027(2) 0.042(3) -0.001(2) -0.002(2) -0.0088(19)
C26 0.017(2) 0.026(2) 0.042(3) 0.000(2) -0.0094(19) 0.0011(18)
C27 0.022(2) 0.017(2) 0.040(2) 0.0011(18) -0.0047(19) 0.0002(18)
C28 0.021(2) 0.026(2) 0.041(3) -0.002(2) -0.0104(19) -0.0037(19)
C29 0.028(2) 0.023(2) 0.037(3) -0.0031(19) -0.005(2) -0.0054(19)
C30 0.028(2) 0.023(2) 0.040(3) 0.0022(19) -0.014(2) 0.0015(19)
C31 0.027(2) 0.025(2) 0.039(3) 0.0049(19) -0.004(2) -0.0062(19)
C32 0.025(2) 0.027(2) 0.041(3) -0.002(2) 0.001(2) -0.0094(19)
C33 0.020(2) 0.022(2) 0.031(2) 0.0031(18) -0.0053(18) -0.0039(18)
C34 0.019(2) 0.018(2) 0.037(2) -0.0021(18) -0.0023(19) 0.0011(17)
C35 0.022(2) 0.017(2) 0.039(2) 0.0021(18) -0.0045(19) -0.0031(18)
C36 0.016(2) 0.028(2) 0.035(2) 0.0014(19) -0.0029(18) -0.0046(18)
C37 0.020(2) 0.021(2) 0.033(2) 0.0013(18) -0.0049(18) -0.0039(18)
C38 0.029(2) 0.022(2) 0.041(3) 0.0004(19) -0.005(2) -0.0102(19)
C39 0.022(2) 0.020(2) 0.043(3) -0.0021(19) -0.006(2) -0.0065(18)
C40 0.019(2) 0.024(2) 0.038(2) -0.0022(19) -0.0054(19) -0.0041(18)
C41 0.028(2) 0.024(2) 0.031(2) 0.0013(18) -0.0017(19) -0.0050(19)
C42 0.022(2) 0.031(3) 0.040(3) -0.002(2) -0.0056(19) -0.0083(19)
C43 0.024(2) 0.023(2) 0.037(2) 0.0011(19) -0.0013(19) -0.0063(19)
C44 0.020(2) 0.026(2) 0.037(2) 0.0031(19) -0.0040(19) -0.0044(18)
C45 0.028(2) 0.029(3) 0.038(3) 0.006(2) -0.006(2) -0.005(2)
C46 0.020(2) 0.025(2) 0.045(3) -0.003(2) -0.003(2) -0.0033(19)
C47 0.022(2) 0.017(2) 0.045(3) 0.0003(19) 0.001(2) -0.0041(18)
C48 0.016(2) 0.024(2) 0.036(2) 0.0000(19) -0.0017(18) -0.0026(18)
O1 0.0193(16) 0.0306(17) 0.0508(19) 0.0013(14) -0.0049(14) -0.0060(13)
C49 0.018(2) 0.029(2) 0.045(3) -0.003(2) -0.001(2) -0.0079(19)
C50 0.022(2) 0.041(3) 0.046(3) -0.003(2) -0.003(2) -0.007(2)
C51 0.027(3) 0.039(3) 0.052(3) -0.003(2) -0.007(2) -0.006(2)
C52 0.033(3) 0.040(3) 0.050(3) 0.000(2) -0.009(2) -0.009(2)
C53 0.030(3) 0.032(3) 0.048(3) -0.003(2) -0.009(2) -0.008(2)
C54 0.031(3) 0.033(3) 0.039(3) -0.002(2) -0.007(2) -0.008(2)
C55 0.034(3) 0.028(3) 0.047(3) 0.002(2) -0.011(2) -0.008(2)
C56 0.032(3) 0.029(3) 0.036(3) 0.001(2) -0.008(2) -0.007(2)
C57 0.031(3) 0.031(3) 0.041(3) 0.003(2) -0.008(2) -0.004(2)
C58 0.032(3) 0.033(3) 0.040(3) 0.000(2) -0.005(2) -0.003(2)
C59 0.029(3) 0.041(3) 0.046(3) -0.004(2) -0.011(2) -0.002(2)
C60 0.041(3) 0.051(3) 0.057(3) -0.004(3) -0.013(3) 0.007(3)
O2 0.0308(17) 0.0322(18) 0.0456(19) 0.0092(14) -0.0134(15) -0.0128(14)
C61 0.031(3) 0.025(2) 0.037(3) 0.0108(19) -0.005(2) -0.007(2)
C62 0.027(2) 0.033(3) 0.044(3) 0.001(2) -0.007(2) -0.007(2)
C63 0.026(2) 0.035(3) 0.041(3) 0.000(2) -0.007(2) -0.004(2)
C64 0.027(2) 0.025(2) 0.045(3) -0.001(2) -0.007(2) -0.0031(19)
C65 0.028(3) 0.033(3) 0.044(3) 0.000(2) -0.007(2) -0.004(2)
C66 0.031(3) 0.031(3) 0.049(3) 0.006(2) -0.014(2) -0.003(2)
C67 0.035(3) 0.022(2) 0.039(3) 0.0028(19) -0.011(2) -0.002(2)
C68 0.031(3) 0.035(3) 0.045(3) 0.000(2) -0.013(2) -0.001(2)
C69 0.033(3) 0.032(3) 0.048(3) 0.006(2) -0.008(2) -0.011(2)
C70 0.035(3) 0.029(3) 0.055(3) -0.001(2) -0.012(2) -0.007(2)
C71 0.035(3) 0.039(3) 0.065(3) 0.008(3) -0.017(2) -0.008(2)
C72 0.038(3) 0.038(3) 0.057(3) 0.004(2) -0.019(2) -0.004(2)
O3 0.0209(16) 0.0232(16) 0.0443(18) 0.0030(13) -0.0069(13) -0.0054(13)
C73 0.021(2) 0.029(2) 0.047(3) -0.006(2) -0.002(2) -0.0127(19)
C74 0.019(2) 0.031(3) 0.042(3) -0.001(2) -0.0069(19) -0.0064(19)
C75 0.023(2) 0.031(3) 0.046(3) -0.004(2) -0.003(2) -0.0062(19)
C76 0.020(2) 0.025(2) 0.043(3) 0.0040(19) -0.0016(19) -0.0048(18)
C77 0.024(2) 0.030(3) 0.043(3) -0.003(2) -0.001(2) -0.004(2)
C78 0.025(2) 0.034(3) 0.048(3) -0.003(2) -0.006(2) -0.010(2)
C79 0.022(2) 0.030(3) 0.047(3) -0.006(2) -0.003(2) -0.004(2)
C80 0.033(3) 0.038(3) 0.048(3) -0.001(2) -0.005(2) -0.007(2)
C81 0.032(3) 0.036(3) 0.041(3) 0.000(2) -0.008(2) -0.006(2)
C82 0.037(3) 0.034(3) 0.048(3) 0.001(2) -0.005(2) -0.005(2)
C83 0.045(3) 0.040(3) 0.059(3) -0.004(3) -0.011(3) 0.000(2)
C84 0.065(4) 0.047(3) 0.053(3) 0.008(3) -0.001(3) -0.015(3)
O4 0.0254(16) 0.0258(16) 0.0449(18) 0.0077(14) -0.0088(14) -0.0068(13)
C85 0.027(2) 0.021(2) 0.041(3) 0.0049(19) -0.007(2) -0.0053(19)
C86 0.026(2) 0.025(2) 0.039(3) 0.0033(19) -0.007(2) -0.0014(19)
C87 0.030(2) 0.026(2) 0.034(2) -0.0003(19) -0.009(2) -0.0018(19)
C88 0.026(2) 0.026(3) 0.052(3) 0.004(2) -0.010(2) 0.000(2)
C89 0.026(2) 0.036(3) 0.040(3) -0.001(2) -0.002(2) -0.002(2)
C90 0.025(2) 0.034(3) 0.045(3) 0.005(2) -0.009(2) -0.005(2)
C91 0.028(2) 0.030(3) 0.041(3) -0.002(2) -0.005(2) 0.000(2)
C92 0.032(3) 0.037(3) 0.042(3) 0.003(2) -0.009(2) -0.002(2)
C93 0.030(3) 0.035(3) 0.039(3) -0.004(2) -0.010(2) 0.001(2)
C94 0.031(3) 0.037(3) 0.042(3) 0.003(2) -0.006(2) -0.004(2)
C95 0.033(3) 0.043(3) 0.054(3) -0.005(2) -0.017(2) 0.006(2)
C96 0.036(3) 0.059(4) 0.052(3) -0.002(3) -0.011(2) 0.004(3)

_geom_special_details            
;
 All esds (except the esd in the dihedral angle between two l.s. planes)
 are estimated using the full covariance matrix.  The cell esds are taken
 into account individually in the estimation of esds in distances, angles
 and torsion angles; correlations between esds in cell parameters are only
 used when they are defined by crystal symmetry.  An approximate (isotropic)
 treatment of cell esds is used for estimating esds involving l.s. planes.
;

loop_
_geom_bond_atom_site_label_1
_geom_bond_atom_site_label_2
_geom_bond_distance
_geom_bond_site_symmetry_2
_geom_bond_publ_flag
B1 C21 1.519(6) . ?
B1 C20 1.529(6) . ?
B1 C1 1.533(6) . ?
C1 C2 1.413(6) . ?
C1 C10 1.433(5) . ?
C2 C3 1.456(5) . ?
C2 C33 1.506(6) . ?
C3 C4 1.430(6) . ?
C3 C8 1.443(6) . ?
C4 C5 1.373(6) . ?
C4 H1 0.9500 . ?
C5 C6 1.402(6) . ?
C5 H2 0.9500 . ?
C6 C7 1.387(6) . ?
C6 H3 0.9500 . ?
C7 C8 1.424(5) . ?
C7 H4 0.9500 . ?
C8 C9 1.466(6) . ?
C9 C10 1.410(5) . ?
C9 C37 1.470(6) . ?
C10 B2 1.549(6) . ?
B2 C35 1.506(6) . ?
B2 C11 1.543(6) . ?
C11 C12 1.400(5) . ?
C11 C20 1.459(6) . ?
C12 C13 1.461(5) . ?
C12 C47 1.499(6) . ?
C13 C14 1.424(6) . ?
C13 C18 1.443(6) . ?
C14 C15 1.374(6) . ?
C14 H5 0.9500 . ?
C15 C16 1.388(6) . ?
C15 H6 0.9500 . ?
C16 C17 1.360(6) . ?
C16 H7 0.9500 . ?
C17 C18 1.426(6) . ?
C17 H8 0.9500 . ?
C18 C19 1.465(6) . ?
C19 C20 1.404(5) . ?
C19 C23 1.484(6) . ?
C21 C34 1.409(5) . ?
C21 C22 1.435(5) . ?
C22 C27 1.424(5) . ?
C22 C23 1.448(5) . ?
C23 C24 1.409(5) . ?
C24 C25 1.413(6) . ?
C24 H9 0.9500 . ?
C25 C26 1.370(6) . ?
C25 H10 0.9500 . ?
C26 O1 1.372(5) . ?
C26 C27 1.435(5) . ?
C27 C28 1.404(5) . ?
C28 C29 1.413(5) . ?
C28 H11 0.9500 . ?
C29 C34 1.437(6) . ?
C29 C30 1.445(6) . ?
C30 O2 1.367(5) . ?
C30 C31 1.371(6) . ?
C31 C32 1.431(6) . ?
C31 H12 0.9500 . ?
C32 C33 1.382(5) . ?
C32 H13 0.9500 . ?
C33 C34 1.446(5) . ?
C35 C48 1.413(5) . ?
C35 C36 1.424(5) . ?
C36 C41 1.434(6) . ?
C36 C37 1.451(5) . ?
C37 C38 1.405(5) . ?
C38 C39 1.404(6) . ?
C38 H14 0.9500 . ?
C39 C40 1.376(5) . ?
C39 H15 0.9500 . ?
C40 O3 1.367(5) . ?
C40 C41 1.449(5) . ?
C41 C42 1.412(6) . ?
C42 C43 1.402(5) . ?
C42 H16 0.9500 . ?
C43 C48 1.439(6) . ?
C43 C44 1.443(5) . ?
C44 O4 1.363(5) . ?
C44 C45 1.369(6) . ?
C45 C46 1.415(6) . ?
C45 H17 0.9500 . ?
C46 C47 1.392(6) . ?
C46 H18 0.9500 . ?
C47 C48 1.463(5) . ?
O1 C49 1.451(5) . ?
C49 C50 1.518(6) . ?
C49 H19 0.9900 . ?
C49 H20 0.9900 . ?
C50 C51 1.518(6) . ?
C50 H21 0.9900 . ?
C50 H22 0.9900 . ?
C51 C52 1.542(6) . ?
C51 H23 0.9900 . ?
C51 H24 0.9900 . ?
C52 C53 1.536(6) . ?
C52 H25 0.9900 . ?
C52 H26 0.9900 . ?
C53 C54 1.528(6) . ?
C53 H27 0.9900 . ?
C53 H28 0.9900 . ?
C54 C55 1.529(6) . ?
C54 H29 0.9900 . ?
C54 H30 0.9900 . ?
C55 C56 1.513(6) . ?
C55 H31 0.9900 . ?
C55 H32 0.9900 . ?
C56 C57 1.535(6) . ?
C56 H33 0.9900 . ?
C56 H34 0.9900 . ?
C57 C58 1.547(6) . ?
C57 H35 0.9900 . ?
C57 H36 0.9900 . ?
C58 C59 1.520(6) . ?
C58 H37 0.9900 . ?
C58 H38 0.9900 . ?
C59 C60 1.540(6) . ?
C59 H39 0.9900 . ?
C59 H40 0.9900 . ?
C60 H41 0.9800 . ?
C60 H42 0.9800 . ?
C60 H43 0.9800 . ?
O2 C61 1.432(5) . ?
C61 C62 1.523(6) . ?
C61 H44 0.9900 . ?
C61 H45 0.9900 . ?
C62 C63 1.525(6) . ?
C62 H46 0.9900 . ?
C62 H47 0.9900 . ?
C63 C64 1.531(6) . ?
C63 H48 0.9900 . ?
C63 H49 0.9900 . ?
C64 C65 1.529(6) . ?
C64 H50 0.9900 . ?
C64 H51 0.9900 . ?
C65 C66 1.539(6) . ?
C65 H52 0.9900 . ?
C65 H53 0.9900 . ?
C66 C67 1.525(6) . ?
C66 H54 0.9900 . ?
C66 H55 0.9900 . ?
C67 C68 1.514(6) . ?
C67 H56 0.9900 . ?
C67 H57 0.9900 . ?
C68 C69 1.517(6) . ?
C68 H58 0.9900 . ?
C68 H59 0.9900 . ?
C69 C70 1.532(6) . ?
C69 H60 0.9900 . ?
C69 H61 0.9900 . ?
C70 C71 1.503(6) . ?
C70 H62 0.9900 . ?
C70 H63 0.9900 . ?
C71 C72 1.511(6) . ?
C71 H64 0.9900 . ?
C71 H65 0.9900 . ?
C72 H66 0.9800 . ?
C72 H67 0.9800 . ?
C72 H68 0.9800 . ?
O3 C73 1.454(4) . ?
C73 C74 1.521(6) . ?
C73 H69 0.9900 . ?
C73 H70 0.9900 . ?
C74 C75 1.531(5) . ?
C74 H71 0.9900 . ?
C74 H72 0.9900 . ?
C75 C76 1.526(6) . ?
C75 H73 0.9900 . ?
C75 H74 0.9900 . ?
C76 C77 1.526(5) . ?
C76 H75 0.9900 . ?
C76 H76 0.9900 . ?
C77 C78 1.545(6) . ?
C77 H77 0.9900 . ?
C77 H78 0.9900 . ?
C78 C79 1.508(6) . ?
C78 H79 0.9900 . ?
C78 H80 0.9900 . ?
C79 C80 1.532(6) . ?
C79 H81 0.9900 . ?
C79 H82 0.9900 . ?
C80 C81 1.535(6) . ?
C80 H83 0.9900 . ?
C80 H84 0.9900 . ?
C81 C82 1.527(6) . ?
C81 H85 0.9900 . ?
C81 H86 0.9900 . ?
C82 C83 1.535(6) . ?
C82 H87 0.9900 . ?
C82 H88 0.9900 . ?
C83 C84 1.544(6) . ?
C83 H89 0.9900 . ?
C83 H90 0.9900 . ?
C84 H91 0.9800 . ?
C84 H92 0.9800 . ?
C84 H93 0.9800 . ?
O4 C85 1.446(5) . ?
C85 C86 1.507(6) . ?
C85 H94 0.9900 . ?
C85 H95 0.9900 . ?
C86 C87 1.538(5) . ?
C86 H96 0.9900 . ?
C86 H97 0.9900 . ?
C87 C88 1.540(6) . ?
C87 H98 0.9900 . ?
C87 H99 0.9900 . ?
C88 C89 1.530(6) . ?
C88 H100 0.9900 . ?
C88 H101 0.9900 . ?
C89 C90 1.534(6) . ?
C89 H102 0.9900 . ?
C89 H103 0.9900 . ?
C90 C91 1.518(6) . ?
C90 H104 0.9900 . ?
C90 H105 0.9900 . ?
C91 C92 1.523(6) . ?
C91 H106 0.9900 . ?
C91 H107 0.9900 . ?
C92 C93 1.530(6) . ?
C92 H108 0.9900 . ?
C92 H109 0.9900 . ?
C93 C94 1.523(6) . ?
C93 H110 0.9900 . ?
C93 H111 0.9900 . ?
C94 C95 1.517(6) . ?
C94 H112 0.9900 . ?
C94 H113 0.9900 . ?
C95 C96 1.534(6) . ?
C95 H114 0.9900 . ?
C95 H115 0.9900 . ?
C96 H116 0.9800 . ?
C96 H117 0.9800 . ?
C96 H118 0.9800 . ?

loop_
_geom_angle_atom_site_label_1
_geom_angle_atom_site_label_2
_geom_angle_atom_site_label_3
_geom_angle
_geom_angle_site_symmetry_1
_geom_angle_site_symmetry_3
_geom_angle_publ_flag
C21 B1 C20 117.8(4) . . ?
C21 B1 C1 118.6(4) . . ?
C20 B1 C1 123.7(4) . . ?
C2 C1 C10 121.1(4) . . ?
C2 C1 B1 120.2(4) . . ?
C10 C1 B1 118.7(4) . . ?
C1 C2 C3 116.9(4) . . ?
C1 C2 C33 117.9(3) . . ?
C3 C2 C33 125.0(4) . . ?
C4 C3 C8 117.2(4) . . ?
C4 C3 C2 122.2(4) . . ?
C8 C3 C2 120.3(4) . . ?
C5 C4 C3 123.2(4) . . ?
C5 C4 H1 118.4 . . ?
C3 C4 H1 118.4 . . ?
C4 C5 C6 119.4(4) . . ?
C4 C5 H2 120.3 . . ?
C6 C5 H2 120.3 . . ?
C7 C6 C5 119.6(4) . . ?
C7 C6 H3 120.2 . . ?
C5 C6 H3 120.2 . . ?
C6 C7 C8 122.3(4) . . ?
C6 C7 H4 118.8 . . ?
C8 C7 H4 118.8 . . ?
C7 C8 C3 117.9(4) . . ?
C7 C8 C9 121.2(4) . . ?
C3 C8 C9 120.5(4) . . ?
C10 C9 C8 115.7(4) . . ?
C10 C9 C37 119.2(4) . . ?
C8 C9 C37 125.0(4) . . ?
C9 C10 C1 122.6(4) . . ?
C9 C10 B2 119.4(4) . . ?
C1 C10 B2 118.1(3) . . ?
C35 B2 C11 117.7(4) . . ?
C35 B2 C10 118.5(4) . . ?
C11 B2 C10 123.6(4) . . ?
C12 C11 C20 121.8(4) . . ?
C12 C11 B2 121.0(4) . . ?
C20 C11 B2 117.2(4) . . ?
C11 C12 C13 117.2(4) . . ?
C11 C12 C47 118.2(4) . . ?
C13 C12 C47 124.2(4) . . ?
C14 C13 C18 117.2(4) . . ?
C14 C13 C12 122.2(4) . . ?
C18 C13 C12 119.6(4) . . ?
C15 C14 C13 122.9(4) . . ?
C15 C14 H5 118.6 . . ?
C13 C14 H5 118.6 . . ?
C14 C15 C16 119.3(4) . . ?
C14 C15 H6 120.3 . . ?
C16 C15 H6 120.3 . . ?
C17 C16 C15 120.5(4) . . ?
C17 C16 H7 119.7 . . ?
C15 C16 H7 119.7 . . ?
C16 C17 C18 122.5(4) . . ?
C16 C17 H8 118.7 . . ?
C18 C17 H8 118.7 . . ?
C17 C18 C13 117.4(4) . . ?
C17 C18 C19 121.3(4) . . ?
C13 C18 C19 120.4(4) . . ?
C20 C19 C18 117.0(4) . . ?
C20 C19 C23 118.9(4) . . ?
C18 C19 C23 123.9(4) . . ?
C19 C20 C11 120.4(4) . . ?
C19 C20 B1 120.6(4) . . ?
C11 C20 B1 118.7(3) . . ?
C34 C21 C22 122.5(4) . . ?
C34 C21 B1 118.7(4) . . ?
C22 C21 B1 118.7(4) . . ?
C27 C22 C21 117.5(4) . . ?
C27 C22 C23 121.1(4) . . ?
C21 C22 C23 121.3(4) . . ?
C24 C23 C22 115.2(4) . . ?
C24 C23 C19 124.0(4) . . ?
C22 C23 C19 120.7(3) . . ?
C23 C24 C25 123.9(4) . . ?
C23 C24 H9 118.0 . . ?
C25 C24 H9 118.0 . . ?
C26 C25 C24 120.0(4) . . ?
C26 C25 H10 120.0 . . ?
C24 C25 H10 120.0 . . ?
C25 C26 O1 126.2(4) . . ?
C25 C26 C27 119.8(4) . . ?
O1 C26 C27 114.0(4) . . ?
C28 C27 C22 119.7(4) . . ?
C28 C27 C26 120.6(4) . . ?
C22 C27 C26 119.6(4) . . ?
C27 C28 C29 122.1(4) . . ?
C27 C28 H11 118.9 . . ?
C29 C28 H11 118.9 . . ?
C28 C29 C34 118.8(4) . . ?
C28 C29 C30 121.0(4) . . ?
C34 C29 C30 120.1(4) . . ?
O2 C30 C31 127.4(4) . . ?
O2 C30 C29 113.6(4) . . ?
C31 C30 C29 119.0(4) . . ?
C30 C31 C32 119.6(4) . . ?
C30 C31 H12 120.2 . . ?
C32 C31 H12 120.2 . . ?
C33 C32 C31 124.3(4) . . ?
C33 C32 H13 117.8 . . ?
C31 C32 H13 117.8 . . ?
C32 C33 C34 116.0(4) . . ?
C32 C33 C2 123.0(4) . . ?
C34 C33 C2 121.0(4) . . ?
C21 C34 C29 118.3(4) . . ?
C21 C34 C33 121.6(4) . . ?
C29 C34 C33 120.0(4) . . ?
C48 C35 C36 121.6(4) . . ?
C48 C35 B2 119.3(4) . . ?
C36 C35 B2 119.1(4) . . ?
C35 C36 C41 118.1(4) . . ?
C35 C36 C37 120.7(4) . . ?
C41 C36 C37 121.1(4) . . ?
C38 C37 C36 114.7(4) . . ?
C38 C37 C9 123.0(4) . . ?
C36 C37 C9 122.0(3) . . ?
C39 C38 C37 125.0(4) . . ?
C39 C38 H14 117.5 . . ?
C37 C38 H14 117.5 . . ?
C40 C39 C38 119.7(4) . . ?
C40 C39 H15 120.1 . . ?
C38 C39 H15 120.1 . . ?
O3 C40 C39 125.1(4) . . ?
O3 C40 C41 115.4(4) . . ?
C39 C40 C41 119.5(4) . . ?
C42 C41 C36 119.7(4) . . ?
C42 C41 C40 121.0(4) . . ?
C36 C41 C40 119.3(4) . . ?
C43 C42 C41 121.6(4) . . ?
C43 C42 H16 119.2 . . ?
C41 C42 H16 119.2 . . ?
C42 C43 C48 119.1(4) . . ?
C42 C43 C44 121.1(4) . . ?
C48 C43 C44 119.8(3) . . ?
O4 C44 C45 125.9(4) . . ?
O4 C44 C43 114.7(3) . . ?
C45 C44 C43 119.3(4) . . ?
C44 C45 C46 120.7(4) . . ?
C44 C45 H17 119.7 . . ?
C46 C45 H17 119.7 . . ?
C47 C46 C45 123.5(4) . . ?
C47 C46 H18 118.3 . . ?
C45 C46 H18 118.3 . . ?
C46 C47 C48 116.3(4) . . ?
C46 C47 C12 123.0(4) . . ?
C48 C47 C12 120.5(4) . . ?
C35 C48 C43 119.0(3) . . ?
C35 C48 C47 121.5(4) . . ?
C43 C48 C47 119.5(4) . . ?
C26 O1 C49 120.3(3) . . ?
O1 C49 C50 105.0(3) . . ?
O1 C49 H19 110.7 . . ?
C50 C49 H19 110.8 . . ?
O1 C49 H20 110.8 . . ?
C50 C49 H20 110.7 . . ?
H19 C49 H20 108.8 . . ?
C49 C50 C51 113.4(4) . . ?
C49 C50 H21 108.9 . . ?
C51 C50 H21 108.9 . . ?
C49 C50 H22 108.9 . . ?
C51 C50 H22 108.9 . . ?
H21 C50 H22 107.7 . . ?
C50 C51 C52 115.7(4) . . ?
C50 C51 H23 108.4 . . ?
C52 C51 H23 108.4 . . ?
C50 C51 H24 108.4 . . ?
C52 C51 H24 108.4 . . ?
H23 C51 H24 107.4 . . ?
C53 C52 C51 115.4(4) . . ?
C53 C52 H25 108.4 . . ?
C51 C52 H25 108.4 . . ?
C53 C52 H26 108.4 . . ?
C51 C52 H26 108.4 . . ?
H25 C52 H26 107.5 . . ?
C54 C53 C52 112.2(3) . . ?
C54 C53 H27 109.2 . . ?
C52 C53 H27 109.2 . . ?
C54 C53 H28 109.2 . . ?
C52 C53 H28 109.2 . . ?
H27 C53 H28 107.9 . . ?
C53 C54 C55 115.1(3) . . ?
C53 C54 H29 108.5 . . ?
C55 C54 H29 108.5 . . ?
C53 C54 H30 108.5 . . ?
C55 C54 H30 108.5 . . ?
H29 C54 H30 107.5 . . ?
C56 C55 C54 113.9(3) . . ?
C56 C55 H31 108.8 . . ?
C54 C55 H31 108.8 . . ?
C56 C55 H32 108.8 . . ?
C54 C55 H32 108.8 . . ?
H31 C55 H32 107.7 . . ?
C55 C56 C57 114.0(3) . . ?
C55 C56 H33 108.8 . . ?
C57 C56 H33 108.8 . . ?
C55 C56 H34 108.8 . . ?
C57 C56 H34 108.8 . . ?
H33 C56 H34 107.7 . . ?
C56 C57 C58 115.0(3) . . ?
C56 C57 H35 108.5 . . ?
C58 C57 H35 108.5 . . ?
C56 C57 H36 108.5 . . ?
C58 C57 H36 108.5 . . ?
H35 C57 H36 107.5 . . ?
C59 C58 C57 112.3(4) . . ?
C59 C58 H37 109.1 . . ?
C57 C58 H37 109.1 . . ?
C59 C58 H38 109.1 . . ?
C57 C58 H38 109.1 . . ?
H37 C58 H38 107.9 . . ?
C58 C59 C60 113.4(4) . . ?
C58 C59 H39 108.9 . . ?
C60 C59 H39 108.9 . . ?
C58 C59 H40 108.9 . . ?
C60 C59 H40 108.9 . . ?
H39 C59 H40 107.7 . . ?
C59 C60 H41 109.5 . . ?
C59 C60 H42 109.5 . . ?
H41 C60 H42 109.5 . . ?
C59 C60 H43 109.5 . . ?
H41 C60 H43 109.5 . . ?
H42 C60 H43 109.5 . . ?
C30 O2 C61 121.2(3) . . ?
O2 C61 C62 105.1(3) . . ?
O2 C61 H44 110.7 . . ?
C62 C61 H44 110.7 . . ?
O2 C61 H45 110.7 . . ?
C62 C61 H45 110.7 . . ?
H44 C61 H45 108.8 . . ?
C61 C62 C63 116.1(3) . . ?
C61 C62 H46 108.3 . . ?
C63 C62 H46 108.3 . . ?
C61 C62 H47 108.3 . . ?
C63 C62 H47 108.3 . . ?
H46 C62 H47 107.4 . . ?
C62 C63 C64 111.9(3) . . ?
C62 C63 H48 109.2 . . ?
C64 C63 H48 109.2 . . ?
C62 C63 H49 109.2 . . ?
C64 C63 H49 109.2 . . ?
H48 C63 H49 107.9 . . ?
C65 C64 C63 115.2(3) . . ?
C65 C64 H50 108.5 . . ?
C63 C64 H50 108.5 . . ?
C65 C64 H51 108.5 . . ?
C63 C64 H51 108.5 . . ?
H50 C64 H51 107.5 . . ?
C64 C65 C66 113.4(3) . . ?
C64 C65 H52 108.9 . . ?
C66 C65 H52 108.9 . . ?
C64 C65 H53 108.9 . . ?
C66 C65 H53 108.9 . . ?
H52 C65 H53 107.7 . . ?
C67 C66 C65 114.9(4) . . ?
C67 C66 H54 108.6 . . ?
C65 C66 H54 108.6 . . ?
C67 C66 H55 108.6 . . ?
C65 C66 H55 108.6 . . ?
H54 C66 H55 107.5 . . ?
C68 C67 C66 114.9(4) . . ?
C68 C67 H56 108.6 . . ?
C66 C67 H56 108.6 . . ?
C68 C67 H57 108.6 . . ?
C66 C67 H57 108.6 . . ?
H56 C67 H57 107.5 . . ?
C67 C68 C69 114.8(4) . . ?
C67 C68 H58 108.6 . . ?
C69 C68 H58 108.6 . . ?
C67 C68 H59 108.6 . . ?
C69 C68 H59 108.6 . . ?
H58 C68 H59 107.6 . . ?
C68 C69 C70 116.4(4) . . ?
C68 C69 H60 108.2 . . ?
C70 C69 H60 108.2 . . ?
C68 C69 H61 108.2 . . ?
C70 C69 H61 108.2 . . ?
H60 C69 H61 107.3 . . ?
C71 C70 C69 115.4(4) . . ?
C71 C70 H62 108.4 . . ?
C69 C70 H62 108.4 . . ?
C71 C70 H63 108.4 . . ?
C69 C70 H63 108.4 . . ?
H62 C70 H63 107.5 . . ?
C70 C71 C72 115.9(4) . . ?
C70 C71 H64 108.3 . . ?
C72 C71 H64 108.3 . . ?
C70 C71 H65 108.3 . . ?
C72 C71 H65 108.3 . . ?
H64 C71 H65 107.4 . . ?
C71 C72 H66 109.5 . . ?
C71 C72 H67 109.5 . . ?
H66 C72 H67 109.5 . . ?
C71 C72 H68 109.5 . . ?
H66 C72 H68 109.5 . . ?
H67 C72 H68 109.5 . . ?
C40 O3 C73 117.1(3) . . ?
O3 C73 C74 108.6(3) . . ?
O3 C73 H69 110.0 . . ?
C74 C73 H69 110.0 . . ?
O3 C73 H70 110.0 . . ?
C74 C73 H70 110.0 . . ?
H69 C73 H70 108.4 . . ?
C73 C74 C75 110.8(3) . . ?
C73 C74 H71 109.5 . . ?
C75 C74 H71 109.5 . . ?
C73 C74 H72 109.5 . . ?
C75 C74 H72 109.5 . . ?
H71 C74 H72 108.1 . . ?
C76 C75 C74 112.6(3) . . ?
C76 C75 H73 109.1 . . ?
C74 C75 H73 109.1 . . ?
C76 C75 H74 109.1 . . ?
C74 C75 H74 109.1 . . ?
H73 C75 H74 107.8 . . ?
C75 C76 C77 112.8(3) . . ?
C75 C76 H75 109.0 . . ?
C77 C76 H75 109.0 . . ?
C75 C76 H76 109.0 . . ?
C77 C76 H76 109.0 . . ?
H75 C76 H76 107.8 . . ?
C76 C77 C78 115.8(3) . . ?
C76 C77 H77 108.3 . . ?
C78 C77 H77 108.3 . . ?
C76 C77 H78 108.3 . . ?
C78 C77 H78 108.3 . . ?
H77 C77 H78 107.4 . . ?
C79 C78 C77 114.4(3) . . ?
C79 C78 H79 108.7 . . ?
C77 C78 H79 108.7 . . ?
C79 C78 H80 108.7 . . ?
C77 C78 H80 108.7 . . ?
H79 C78 H80 107.6 . . ?
C78 C79 C80 113.9(3) . . ?
C78 C79 H81 108.8 . . ?
C80 C79 H81 108.8 . . ?
C78 C79 H82 108.8 . . ?
C80 C79 H82 108.8 . . ?
H81 C79 H82 107.7 . . ?
C79 C80 C81 113.2(4) . . ?
C79 C80 H83 108.9 . . ?
C81 C80 H83 108.9 . . ?
C79 C80 H84 108.9 . . ?
C81 C80 H84 108.9 . . ?
H83 C80 H84 107.8 . . ?
C82 C81 C80 114.6(4) . . ?
C82 C81 H85 108.6 . . ?
C80 C81 H85 108.6 . . ?
C82 C81 H86 108.6 . . ?
C80 C81 H86 108.6 . . ?
H85 C81 H86 107.6 . . ?
C81 C82 C83 113.4(4) . . ?
C81 C82 H87 108.9 . . ?
C83 C82 H87 108.9 . . ?
C81 C82 H88 108.9 . . ?
C83 C82 H88 108.9 . . ?
H87 C82 H88 107.7 . . ?
C82 C83 C84 113.8(4) . . ?
C82 C83 H89 108.8 . . ?
C84 C83 H89 108.8 . . ?
C82 C83 H90 108.8 . . ?
C84 C83 H90 108.8 . . ?
H89 C83 H90 107.7 . . ?
C83 C84 H91 109.5 . . ?
C83 C84 H92 109.5 . . ?
H91 C84 H92 109.5 . . ?
C83 C84 H93 109.5 . . ?
H91 C84 H93 109.5 . . ?
H92 C84 H93 109.5 . . ?
C44 O4 C85 118.5(3) . . ?
O4 C85 C86 105.5(3) . . ?
O4 C85 H94 110.6 . . ?
C86 C85 H94 110.6 . . ?
O4 C85 H95 110.6 . . ?
C86 C85 H95 110.6 . . ?
H94 C85 H95 108.8 . . ?
C85 C86 C87 112.9(3) . . ?
C85 C86 H96 109.0 . . ?
C87 C86 H96 109.0 . . ?
C85 C86 H97 109.0 . . ?
C87 C86 H97 109.0 . . ?
H96 C86 H97 107.8 . . ?
C86 C87 C88 111.4(3) . . ?
C86 C87 H98 109.4 . . ?
C88 C87 H98 109.4 . . ?
C86 C87 H99 109.4 . . ?
C88 C87 H99 109.4 . . ?
H98 C87 H99 108.0 . . ?
C89 C88 C87 114.5(3) . . ?
C89 C88 H100 108.6 . . ?
C87 C88 H100 108.6 . . ?
C89 C88 H101 108.6 . . ?
C87 C88 H101 108.6 . . ?
H100 C88 H101 107.6 . . ?
C88 C89 C90 112.9(4) . . ?
C88 C89 H102 109.0 . . ?
C90 C89 H102 109.0 . . ?
C88 C89 H103 109.0 . . ?
C90 C89 H103 109.0 . . ?
H102 C89 H103 107.8 . . ?
C91 C90 C89 114.7(4) . . ?
C91 C90 H104 108.6 . . ?
C89 C90 H104 108.6 . . ?
C91 C90 H105 108.6 . . ?
C89 C90 H105 108.6 . . ?
H104 C90 H105 107.6 . . ?
C90 C91 C92 113.2(4) . . ?
C90 C91 H106 108.9 . . ?
C92 C91 H106 108.9 . . ?
C90 C91 H107 108.9 . . ?
C92 C91 H107 108.9 . . ?
H106 C91 H107 107.7 . . ?
C91 C92 C93 113.0(4) . . ?
C91 C92 H108 109.0 . . ?
C93 C92 H108 109.0 . . ?
C91 C92 H109 109.0 . . ?
C93 C92 H109 109.0 . . ?
H108 C92 H109 107.8 . . ?
C94 C93 C92 114.0(4) . . ?
C94 C93 H110 108.8 . . ?
C92 C93 H110 108.8 . . ?
C94 C93 H111 108.8 . . ?
C92 C93 H111 108.8 . . ?
H110 C93 H111 107.7 . . ?
C95 C94 C93 112.0(4) . . ?
C95 C94 H112 109.2 . . ?
C93 C94 H112 109.2 . . ?
C95 C94 H113 109.2 . . ?
C93 C94 H113 109.2 . . ?
H112 C94 H113 107.9 . . ?
C94 C95 C96 114.6(4) . . ?
C94 C95 H114 108.6 . . ?
C96 C95 H114 108.6 . . ?
C94 C95 H115 108.6 . . ?
C96 C95 H115 108.6 . . ?
H114 C95 H115 107.6 . . ?
C95 C96 H116 109.5 . . ?
C95 C96 H117 109.5 . . ?
H116 C96 H117 109.5 . . ?
C95 C96 H118 109.5 . . ?
H116 C96 H118 109.5 . . ?
H117 C96 H118 109.5 . . ?

loop_
_geom_torsion_atom_site_label_1
_geom_torsion_atom_site_label_2
_geom_torsion_atom_site_label_3
_geom_torsion_atom_site_label_4
_geom_torsion
_geom_torsion_site_symmetry_1
_geom_torsion_site_symmetry_2
_geom_torsion_site_symmetry_3
_geom_torsion_site_symmetry_4
_geom_torsion_publ_flag
C21 B1 C1 C2 -0.5(6) . . . . ?
C20 B1 C1 C2 179.6(4) . . . . ?
C21 B1 C1 C10 178.7(4) . . . . ?
C20 B1 C1 C10 -1.2(6) . . . . ?
C10 C1 C2 C3 -13.3(6) . . . . ?
B1 C1 C2 C3 165.9(4) . . . . ?
C10 C1 C2 C33 170.3(3) . . . . ?
B1 C1 C2 C33 -10.5(6) . . . . ?
C1 C2 C3 C4 -160.0(4) . . . . ?
C33 C2 C3 C4 16.1(6) . . . . ?
C1 C2 C3 C8 12.6(6) . . . . ?
C33 C2 C3 C8 -171.3(4) . . . . ?
C8 C3 C4 C5 3.3(6) . . . . ?
C2 C3 C4 C5 176.2(4) . . . . ?
C3 C4 C5 C6 -4.3(7) . . . . ?
C4 C5 C6 C7 0.2(6) . . . . ?
C5 C6 C7 C8 4.8(7) . . . . ?
C6 C7 C8 C3 -5.7(6) . . . . ?
C6 C7 C8 C9 -178.3(4) . . . . ?
C4 C3 C8 C7 1.6(6) . . . . ?
C2 C3 C8 C7 -171.4(4) . . . . ?
C4 C3 C8 C9 174.3(4) . . . . ?
C2 C3 C8 C9 1.3(6) . . . . ?
C7 C8 C9 C10 158.0(4) . . . . ?
C3 C8 C9 C10 -14.4(6) . . . . ?
C7 C8 C9 C37 -18.7(6) . . . . ?
C3 C8 C9 C37 168.9(4) . . . . ?
C8 C9 C10 C1 14.1(6) . . . . ?
C37 C9 C10 C1 -169.0(4) . . . . ?
C8 C9 C10 B2 -166.3(4) . . . . ?
C37 C9 C10 B2 10.6(6) . . . . ?
C2 C1 C10 C9 -0.3(6) . . . . ?
B1 C1 C10 C9 -179.5(4) . . . . ?
C2 C1 C10 B2 -179.8(4) . . . . ?
B1 C1 C10 B2 0.9(6) . . . . ?
C9 C10 B2 C35 -3.3(6) . . . . ?
C1 C10 B2 C35 176.3(4) . . . . ?
C9 C10 B2 C11 -179.0(4) . . . . ?
C1 C10 B2 C11 0.6(6) . . . . ?
C35 B2 C11 C12 -0.4(6) . . . . ?
C10 B2 C11 C12 175.3(4) . . . . ?
C35 B2 C11 C20 -177.6(4) . . . . ?
C10 B2 C11 C20 -1.9(6) . . . . ?
C20 C11 C12 C13 15.2(6) . . . . ?
B2 C11 C12 C13 -161.8(4) . . . . ?
C20 C11 C12 C47 -171.3(4) . . . . ?
B2 C11 C12 C47 11.6(6) . . . . ?
C11 C12 C13 C14 156.2(4) . . . . ?
C47 C12 C13 C14 -16.8(6) . . . . ?
C11 C12 C13 C18 -12.3(6) . . . . ?
C47 C12 C13 C18 174.7(4) . . . . ?
C18 C13 C14 C15 0.9(6) . . . . ?
C12 C13 C14 C15 -167.9(4) . . . . ?
C13 C14 C15 C16 2.4(7) . . . . ?
C14 C15 C16 C17 -2.9(7) . . . . ?
C15 C16 C17 C18 -0.1(7) . . . . ?
C16 C17 C18 C13 3.4(6) . . . . ?
C16 C17 C18 C19 172.7(4) . . . . ?
C14 C13 C18 C17 -3.7(6) . . . . ?
C12 C13 C18 C17 165.4(4) . . . . ?
C14 C13 C18 C19 -173.1(4) . . . . ?
C12 C13 C18 C19 -4.0(6) . . . . ?
C17 C18 C19 C20 -151.3(4) . . . . ?
C13 C18 C19 C20 17.6(6) . . . . ?
C17 C18 C19 C23 22.9(6) . . . . ?
C13 C18 C19 C23 -168.2(4) . . . . ?
C18 C19 C20 C11 -15.0(6) . . . . ?
C23 C19 C20 C11 170.5(4) . . . . ?
C18 C19 C20 B1 159.0(4) . . . . ?
C23 C19 C20 B1 -15.5(6) . . . . ?
C12 C11 C20 C19 -1.4(6) . . . . ?
B2 C11 C20 C19 175.8(4) . . . . ?
C12 C11 C20 B1 -175.5(4) . . . . ?
B2 C11 C20 B1 1.6(6) . . . . ?
C21 B1 C20 C19 5.8(6) . . . . ?
C1 B1 C20 C19 -174.3(4) . . . . ?
C21 B1 C20 C11 179.9(4) . . . . ?
C1 B1 C20 C11 -0.2(6) . . . . ?
C20 B1 C21 C34 -174.2(4) . . . . ?
C1 B1 C21 C34 5.9(6) . . . . ?
C20 B1 C21 C22 3.8(6) . . . . ?
C1 B1 C21 C22 -176.1(4) . . . . ?
C34 C21 C22 C27 -7.5(6) . . . . ?
B1 C21 C22 C27 174.6(4) . . . . ?
C34 C21 C22 C23 174.7(4) . . . . ?
B1 C21 C22 C23 -3.2(6) . . . . ?
C27 C22 C23 C24 -7.4(6) . . . . ?
C21 C22 C23 C24 170.3(4) . . . . ?
C27 C22 C23 C19 175.6(4) . . . . ?
C21 C22 C23 C19 -6.7(6) . . . . ?
C20 C19 C23 C24 -160.5(4) . . . . ?
C18 C19 C23 C24 25.4(6) . . . . ?
C20 C19 C23 C22 16.3(6) . . . . ?
C18 C19 C23 C22 -157.8(4) . . . . ?
C22 C23 C24 C25 5.3(6) . . . . ?
C19 C23 C24 C25 -177.7(4) . . . . ?
C23 C24 C25 C26 -1.2(6) . . . . ?
C24 C25 C26 O1 -178.6(4) . . . . ?
C24 C25 C26 C27 -1.1(6) . . . . ?
C21 C22 C27 C28 9.4(6) . . . . ?
C23 C22 C27 C28 -172.7(4) . . . . ?
C21 C22 C27 C26 -172.3(4) . . . . ?
C23 C22 C27 C26 5.5(6) . . . . ?
C25 C26 C27 C28 177.2(4) . . . . ?
O1 C26 C27 C28 -5.0(6) . . . . ?
C25 C26 C27 C22 -1.1(6) . . . . ?
O1 C26 C27 C22 176.7(3) . . . . ?
C22 C27 C28 C29 -2.9(6) . . . . ?
C26 C27 C28 C29 178.8(4) . . . . ?
C27 C28 C29 C34 -5.9(6) . . . . ?
C27 C28 C29 C30 171.3(4) . . . . ?
C28 C29 C30 O2 2.0(6) . . . . ?
C34 C29 C30 O2 179.2(3) . . . . ?
C28 C29 C30 C31 -175.8(4) . . . . ?
C34 C29 C30 C31 1.4(6) . . . . ?
O2 C30 C31 C32 177.8(4) . . . . ?
C29 C30 C31 C32 -4.7(6) . . . . ?
C30 C31 C32 C33 -0.5(7) . . . . ?
C31 C32 C33 C34 8.7(6) . . . . ?
C31 C32 C33 C2 -174.8(4) . . . . ?
C1 C2 C33 C32 -159.3(4) . . . . ?
C3 C2 C33 C32 24.6(6) . . . . ?
C1 C2 C33 C34 17.0(6) . . . . ?
C3 C2 C33 C34 -159.0(4) . . . . ?
C22 C21 C34 C29 -1.2(6) . . . . ?
B1 C21 C34 C29 176.7(4) . . . . ?
C22 C21 C34 C33 -177.6(4) . . . . ?
B1 C21 C34 C33 0.3(6) . . . . ?
C28 C29 C34 C21 7.9(6) . . . . ?
C30 C29 C34 C21 -169.4(4) . . . . ?
C28 C29 C34 C33 -175.7(4) . . . . ?
C30 C29 C34 C33 7.1(6) . . . . ?
C32 C33 C34 C21 164.7(4) . . . . ?
C2 C33 C34 C21 -11.9(6) . . . . ?
C32 C33 C34 C29 -11.7(6) . . . . ?
C2 C33 C34 C29 171.7(4) . . . . ?
C11 B2 C35 C48 -7.7(6) . . . . ?
C10 B2 C35 C48 176.3(4) . . . . ?
C11 B2 C35 C36 174.0(4) . . . . ?
C10 B2 C35 C36 -1.9(6) . . . . ?
C48 C35 C36 C41 5.4(6) . . . . ?
B2 C35 C36 C41 -176.4(4) . . . . ?
C48 C35 C36 C37 -178.5(4) . . . . ?
B2 C35 C36 C37 -0.3(6) . . . . ?
C35 C36 C37 C38 -167.1(4) . . . . ?
C41 C36 C37 C38 8.8(6) . . . . ?
C35 C36 C37 C9 7.9(6) . . . . ?
C41 C36 C37 C9 -176.1(4) . . . . ?
C10 C9 C37 C38 161.4(4) . . . . ?
C8 C9 C37 C38 -22.0(6) . . . . ?
C10 C9 C37 C36 -13.3(6) . . . . ?
C8 C9 C37 C36 163.3(4) . . . . ?
C36 C37 C38 C39 -9.2(6) . . . . ?
C9 C37 C38 C39 175.8(4) . . . . ?
C37 C38 C39 C40 4.3(6) . . . . ?
C38 C39 C40 O3 179.5(4) . . . . ?
C38 C39 C40 C41 1.4(6) . . . . ?
C35 C36 C41 C42 -9.1(6) . . . . ?
C37 C36 C41 C42 174.8(4) . . . . ?
C35 C36 C41 C40 172.0(4) . . . . ?
C37 C36 C41 C40 -4.0(6) . . . . ?
O3 C40 C41 C42 1.6(6) . . . . ?
C39 C40 C41 C42 179.8(4) . . . . ?
O3 C40 C41 C36 -179.6(3) . . . . ?
C39 C40 C41 C36 -1.3(6) . . . . ?
C36 C41 C42 C43 4.2(6) . . . . ?
C40 C41 C42 C43 -176.9(4) . . . . ?
C41 C42 C43 C48 4.6(6) . . . . ?
C41 C42 C43 C44 -174.2(4) . . . . ?
C42 C43 C44 O4 2.2(6) . . . . ?
C48 C43 C44 O4 -176.5(3) . . . . ?
C42 C43 C44 C45 179.1(4) . . . . ?
C48 C43 C44 C45 0.4(6) . . . . ?
O4 C44 C45 C46 -178.9(4) . . . . ?
C43 C44 C45 C46 4.6(6) . . . . ?
C44 C45 C46 C47 -1.1(7) . . . . ?
C45 C46 C47 C48 -7.1(6) . . . . ?
C45 C46 C47 C12 178.2(4) . . . . ?
C11 C12 C47 C46 159.0(4) . . . . ?
C13 C12 C47 C46 -28.1(6) . . . . ?
C11 C12 C47 C48 -15.4(6) . . . . ?
C13 C12 C47 C48 157.5(4) . . . . ?
C36 C35 C48 C43 3.3(6) . . . . ?
B2 C35 C48 C43 -174.9(4) . . . . ?
C36 C35 C48 C47 -177.6(4) . . . . ?
B2 C35 C48 C47 4.2(6) . . . . ?
C42 C43 C48 C35 -8.3(6) . . . . ?
C44 C43 C48 C35 170.5(4) . . . . ?
C42 C43 C48 C47 172.6(4) . . . . ?
C44 C43 C48 C47 -8.7(6) . . . . ?
C46 C47 C48 C35 -167.4(4) . . . . ?
C12 C47 C48 C35 7.4(6) . . . . ?
C46 C47 C48 C43 11.7(6) . . . . ?
C12 C47 C48 C43 -173.5(4) . . . . ?
C25 C26 O1 C49 -11.7(6) . . . . ?
C27 C26 O1 C49 170.6(3) . . . . ?
C26 O1 C49 C50 -178.4(3) . . . . ?
O1 C49 C50 C51 58.5(5) . . . . ?
C49 C50 C51 C52 -171.4(3) . . . . ?
C50 C51 C52 C53 -71.1(5) . . . . ?
C51 C52 C53 C54 -174.9(4) . . . . ?
C52 C53 C54 C55 177.4(4) . . . . ?
C53 C54 C55 C56 -177.6(4) . . . . ?
C54 C55 C56 C57 178.4(4) . . . . ?
C55 C56 C57 C58 177.3(4) . . . . ?
C56 C57 C58 C59 179.9(4) . . . . ?
C57 C58 C59 C60 175.8(4) . . . . ?
C31 C30 O2 C61 -5.0(7) . . . . ?
C29 C30 O2 C61 177.4(3) . . . . ?
C30 O2 C61 C62 176.0(3) . . . . ?
O2 C61 C62 C63 167.7(3) . . . . ?
C61 C62 C63 C64 175.0(4) . . . . ?
C62 C63 C64 C65 167.9(4) . . . . ?
C63 C64 C65 C66 176.7(4) . . . . ?
C64 C65 C66 C67 170.7(4) . . . . ?
C65 C66 C67 C68 175.6(4) . . . . ?
C66 C67 C68 C69 -179.3(4) . . . . ?
C67 C68 C69 C70 -176.4(4) . . . . ?
C68 C69 C70 C71 177.5(4) . . . . ?
C69 C70 C71 C72 -178.0(4) . . . . ?
C39 C40 O3 C73 12.1(6) . . . . ?
C41 C40 O3 C73 -169.8(3) . . . . ?
C40 O3 C73 C74 177.5(3) . . . . ?
O3 C73 C74 C75 -171.1(3) . . . . ?
C73 C74 C75 C76 178.2(3) . . . . ?
C74 C75 C76 C77 -175.3(4) . . . . ?
C75 C76 C77 C78 -174.2(4) . . . . ?
C76 C77 C78 C79 -42.7(5) . . . . ?
C77 C78 C79 C80 -175.0(4) . . . . ?
C78 C79 C80 C81 -173.7(4) . . . . ?
C79 C80 C81 C82 -177.0(4) . . . . ?
C80 C81 C82 C83 174.1(4) . . . . ?
C81 C82 C83 C84 67.1(5) . . . . ?
C45 C44 O4 C85 3.8(6) . . . . ?
C43 C44 O4 C85 -179.6(3) . . . . ?
C44 O4 C85 C86 -177.5(3) . . . . ?
O4 C85 C86 C87 -171.1(3) . . . . ?
C85 C86 C87 C88 -176.3(4) . . . . ?
C86 C87 C88 C89 -171.1(4) . . . . ?
C87 C88 C89 C90 176.9(4) . . . . ?
C88 C89 C90 C91 -178.4(4) . . . . ?
C89 C90 C91 C92 176.2(4) . . . . ?
C90 C91 C92 C93 174.9(4) . . . . ?
C91 C92 C93 C94 179.4(4) . . . . ?
C92 C93 C94 C95 177.4(4) . . . . ?
C93 C94 C95 C96 -176.2(4) . . . . ?

_refine_diff_density_max         0.560
_refine_diff_density_min         -0.339
_refine_diff_density_rms         0.078

_shelxl_version_number           2013-4

_shelx_res_file                  
;
TITL
REM  Yadorkari-X generated
CELL 0.71070 11.7695 14.1338 23.6211 84.1261 87.5416 84.7780
ZERR 2.0 0.0120 0.0133 0.0227 0.0281 0.0225 0.0200
LATT 1
REM  SPGR P-1 triclinic
SFAC C H B O
UNIT 192 236 4 8
SIZE 0.20 0.20 0.20
TEMP -175.0
L.S. 20
FMAP 2
PLAN -20
ACTA
CONF
BOND $H
OMIT -10.000000 50.000000

WGHT    0.164600
FVAR       3.07378
B1    3    0.011094    0.404010    0.340774    11.00000    0.01843    0.02250 =
         0.03708   -0.00399   -0.00331   -0.00035
C1    1    0.108221    0.468813    0.342398    11.00000    0.01872    0.02322 =
         0.03331    0.00285   -0.00071   -0.00465
C2    1    0.100171    0.560947    0.312600    11.00000    0.01406    0.02341 =
         0.04816   -0.00521   -0.00088   -0.00348
C3    1    0.181172    0.626284    0.326574    11.00000    0.02286    0.02521 =
         0.03924    0.00295    0.00037   -0.00503
C4    1    0.161431    0.727398    0.313872    11.00000    0.02629    0.02716 =
         0.04487   -0.00111   -0.00252   -0.00497
AFIX  43
H1    2    0.095388    0.751979    0.293619    11.00000   -1.20000
AFIX   0
C5    1    0.233325    0.790697    0.329535    11.00000    0.02946    0.02778 =
         0.04871    0.00164   -0.00008   -0.00873
AFIX  43
H2    2    0.219665    0.856985    0.317937    11.00000   -1.20000
AFIX   0
C6    1    0.327079    0.756665    0.362797    11.00000    0.02472    0.03076 =
         0.04523   -0.00216   -0.00203   -0.00811
AFIX  43
H3    2    0.377251    0.799814    0.373992    11.00000   -1.20000
AFIX   0
C7    1    0.346155    0.659634    0.379263    11.00000    0.02556    0.02245 =
         0.05284    0.00064   -0.00089   -0.00424
AFIX  43
H4    2    0.406365    0.638006    0.404214    11.00000   -1.20000
AFIX   0
C8    1    0.278693    0.591291    0.360096    11.00000    0.02099    0.02621 =
         0.03680   -0.00054   -0.00038   -0.00827
C9    1    0.298749    0.489446    0.379395    11.00000    0.02801    0.01788 =
         0.03598   -0.00011   -0.00057   -0.00219
C10   1    0.205890    0.434470    0.375138    11.00000    0.01985    0.02169 =
         0.03073   -0.00133   -0.00137   -0.00362
B2    3    0.208685    0.332537    0.406504    11.00000    0.02279    0.02398 =
         0.03498   -0.00692    0.00243   -0.00621
C11   1    0.112709    0.265768    0.403975    11.00000    0.02210    0.02320 =
         0.03537    0.00108   -0.00240   -0.00190
C12   1    0.123882    0.171862    0.429822    11.00000    0.01508    0.02296 =
         0.03496    0.00275   -0.00363    0.00001
C13   1    0.048046    0.105435    0.411440    11.00000    0.01811    0.02183 =
         0.04320    0.00176    0.00001   -0.00546
C14   1    0.075970    0.004804    0.417163    11.00000    0.02499    0.02649 =
         0.04949    0.00227   -0.00217   -0.00708
AFIX  43
H5    2    0.138251   -0.020583    0.439961    11.00000   -1.20000
AFIX   0
C15   1    0.016790   -0.057151    0.391160    11.00000    0.02401    0.02723 =
         0.05249   -0.00366   -0.00527   -0.00776
AFIX  43
H6    2    0.036187   -0.124052    0.397211    11.00000   -1.20000
AFIX   0
C16   1   -0.071622   -0.020994    0.355962    11.00000    0.02810    0.02610 =
         0.05161   -0.00254   -0.00264   -0.00912
AFIX  43
H7    2   -0.110601   -0.063209    0.336476    11.00000   -1.20000
AFIX   0
C17   1   -0.102915    0.074413    0.349139    11.00000    0.02398    0.02816 =
         0.04756   -0.00190   -0.00123   -0.00602
AFIX  43
H8    2   -0.163643    0.097199    0.324728    11.00000   -1.20000
AFIX   0
C18   1   -0.048080    0.141576    0.377218    11.00000    0.02091    0.02275 =
         0.03863   -0.00068   -0.00055   -0.00553
C19   1   -0.074171    0.244602    0.363996    11.00000    0.02291    0.02217 =
         0.03906    0.00244   -0.00603   -0.00213
C20   1    0.013095    0.303205    0.371394    11.00000    0.01847    0.02537 =
         0.03607   -0.00040   -0.00399   -0.00628
C21   1   -0.093413    0.441417    0.307035    11.00000    0.02091    0.01564 =
         0.04146    0.00114   -0.00465   -0.00117
C22   1   -0.187531    0.383314    0.308381    11.00000    0.02434    0.02365 =
         0.03401    0.00238   -0.00633   -0.00315
C23   1   -0.182026    0.288650    0.338648    11.00000    0.02143    0.02532 =
         0.03579    0.00026   -0.00299   -0.00853
C24   1   -0.285952    0.245830    0.344096    11.00000    0.02643    0.02719 =
         0.03707   -0.00169   -0.00167   -0.00343
AFIX  43
H9    2   -0.287818    0.186127    0.366448    11.00000   -1.20000
AFIX   0
C25   1   -0.387611    0.286367    0.318301    11.00000    0.02385    0.02671 =
         0.04225   -0.00108   -0.00171   -0.00880
AFIX  43
H10   2   -0.454753    0.253416    0.322959    11.00000   -1.20000
AFIX   0
C26   1   -0.389284    0.373177    0.286584    11.00000    0.01739    0.02556 =
         0.04169    0.00010   -0.00941    0.00110
C27   1   -0.288197    0.423492    0.280513    11.00000    0.02151    0.01723 =
         0.04011    0.00109   -0.00466    0.00022
C28   1   -0.286760    0.510574    0.246138    11.00000    0.02088    0.02635 =
         0.04055   -0.00230   -0.01038   -0.00369
AFIX  43
H11   2   -0.353378    0.535143    0.226348    11.00000   -1.20000
AFIX   0
C29   1   -0.189437    0.562807    0.240042    11.00000    0.02758    0.02340 =
         0.03721   -0.00306   -0.00519   -0.00535
C30   1   -0.184365    0.644936    0.198518    11.00000    0.02768    0.02316 =
         0.03981    0.00215   -0.01391    0.00155
C31   1   -0.085430    0.689760    0.191505    11.00000    0.02679    0.02505 =
         0.03920    0.00491   -0.00446   -0.00621
AFIX  43
H12   2   -0.078511    0.740843    0.162482    11.00000   -1.20000
AFIX   0
C32   1    0.007292    0.659111    0.228169    11.00000    0.02479    0.02748 =
         0.04129   -0.00174    0.00063   -0.00937
AFIX  43
H13   2    0.075039    0.691060    0.222172    11.00000   -1.20000
AFIX   0
C33   1    0.004833    0.586091    0.271740    11.00000    0.02007    0.02231 =
         0.03112    0.00308   -0.00531   -0.00391
C34   1   -0.092731    0.530410    0.274177    11.00000    0.01917    0.01849 =
         0.03711   -0.00213   -0.00230    0.00106
C35   1    0.314035    0.293388    0.438038    11.00000    0.02202    0.01745 =
         0.03858    0.00208   -0.00450   -0.00310
C36   1    0.408587    0.349785    0.436546    11.00000    0.01649    0.02804 =
         0.03517    0.00144   -0.00291   -0.00455
C37   1    0.404211    0.443537    0.404902    11.00000    0.01968    0.02149 =
         0.03340    0.00129   -0.00491   -0.00393
C38   1    0.509896    0.482811    0.396821    11.00000    0.02896    0.02159 =
         0.04120    0.00041   -0.00466   -0.01019
AFIX  43
H14   2    0.513149    0.539451    0.371631    11.00000   -1.20000
AFIX   0
C39   1    0.611012    0.444731    0.423129    11.00000    0.02227    0.02046 =
         0.04276   -0.00214   -0.00565   -0.00648
AFIX  43
H15   2    0.678048    0.477707    0.417564    11.00000   -1.20000
AFIX   0
C40   1    0.612645    0.359432    0.457017    11.00000    0.01900    0.02400 =
         0.03785   -0.00223   -0.00542   -0.00409
C41   1    0.510439    0.308898    0.464074    11.00000    0.02760    0.02445 =
         0.03063    0.00126   -0.00167   -0.00501
C42   1    0.509156    0.221091    0.498401    11.00000    0.02180    0.03069 =
         0.03974   -0.00152   -0.00558   -0.00829
AFIX  43
H16   2    0.575337    0.196564    0.518560    11.00000   -1.20000
AFIX   0
C43   1    0.412579    0.169243    0.503449    11.00000    0.02409    0.02341 =
         0.03709    0.00107   -0.00127   -0.00631
C44   1    0.408352    0.084285    0.542656    11.00000    0.01975    0.02629 =
         0.03724    0.00314   -0.00404   -0.00437
C45   1    0.311805    0.036437    0.546870    11.00000    0.02813    0.02923 =
         0.03771    0.00617   -0.00608   -0.00515
AFIX  43
H17   2    0.306324   -0.016786    0.574565    11.00000   -1.20000
AFIX   0
C46   1    0.220135    0.065455    0.510399    11.00000    0.01961    0.02544 =
         0.04479   -0.00348   -0.00296   -0.00329
AFIX  43
H18   2    0.155106    0.029821    0.514142    11.00000   -1.20000
AFIX   0
C47   1    0.220149    0.143460    0.469310    11.00000    0.02152    0.01669 =
         0.04500    0.00031    0.00072   -0.00413
C48   1    0.315545    0.202855    0.469638    11.00000    0.01610    0.02355 =
         0.03650    0.00004   -0.00168   -0.00265
O1    4   -0.481982    0.421556    0.260206    11.00000    0.01932    0.03061 =
         0.05079    0.00133   -0.00491   -0.00601
C49   1   -0.584945    0.374339    0.255156    11.00000    0.01801    0.02893 =
         0.04495   -0.00254   -0.00094   -0.00793
AFIX  23
H19   2   -0.618328    0.354435    0.293223    11.00000   -1.20000
H20   2   -0.568506    0.317291    0.234109    11.00000   -1.20000
AFIX   0
C50   1   -0.665494    0.448371    0.222569    11.00000    0.02197    0.04066 =
         0.04553   -0.00315   -0.00328   -0.00727
AFIX  23
H21   2   -0.683023    0.503189    0.245384    11.00000   -1.20000
H22   2   -0.737969    0.420171    0.217620    11.00000   -1.20000
AFIX   0
C51   1   -0.617545    0.484423    0.164455    11.00000    0.02651    0.03881 =
         0.05209   -0.00283   -0.00705   -0.00595
AFIX  23
H23   2   -0.610861    0.431107    0.140066    11.00000   -1.20000
H24   2   -0.539537    0.502776    0.169102    11.00000   -1.20000
AFIX   0
C52   1   -0.687477    0.570003    0.133094    11.00000    0.03279    0.04036 =
         0.04970   -0.00018   -0.00944   -0.00858
AFIX  23
H25   2   -0.702977    0.620226    0.159396    11.00000   -1.20000
H26   2   -0.640233    0.596453    0.100613    11.00000   -1.20000
AFIX   0
C53   1   -0.801601    0.547870    0.110506    11.00000    0.03046    0.03203 =
         0.04825   -0.00329   -0.00949   -0.00828
AFIX  23
H27   2   -0.787876    0.494140    0.086573    11.00000   -1.20000
H28   2   -0.852664    0.527674    0.143045    11.00000   -1.20000
AFIX   0
C54   1   -0.860576    0.633881    0.075459    11.00000    0.03057    0.03293 =
         0.03901   -0.00172   -0.00685   -0.00760
AFIX  23
H29   2   -0.807164    0.655738    0.044342    11.00000   -1.20000
H30   2   -0.876349    0.686398    0.100159    11.00000   -1.20000
AFIX   0
C55   1   -0.972298    0.615766    0.049381    11.00000    0.03403    0.02836 =
         0.04727    0.00195   -0.01082   -0.00754
AFIX  23
H31   2   -0.957525    0.561626    0.025822    11.00000   -1.20000
H32   2   -1.027282    0.596868    0.080475    11.00000   -1.20000
AFIX   0
C56   1   -1.026056    0.700987    0.012939    11.00000    0.03232    0.02948 =
         0.03577    0.00061   -0.00785   -0.00739
AFIX  23
H33   2   -0.970223    0.721055   -0.017475    11.00000   -1.20000
H34   2   -1.042878    0.754550    0.036787    11.00000   -1.20000
AFIX   0
C57   1   -1.136456    0.682058   -0.014643    11.00000    0.03110    0.03098 =
         0.04134    0.00258   -0.00776   -0.00433
AFIX  23
H35   2   -1.190582    0.658754    0.015744    11.00000   -1.20000
H36   2   -1.118597    0.630433   -0.039810    11.00000   -1.20000
AFIX   0
C58   1   -1.196198    0.769422   -0.049859    11.00000    0.03195    0.03337 =
         0.04032   -0.00031   -0.00478   -0.00342
AFIX  23
H37   2   -1.215182    0.821245   -0.024938    11.00000   -1.20000
H38   2   -1.142932    0.792932   -0.080597    11.00000   -1.20000
AFIX   0
C59   1   -1.304677    0.745856   -0.076009    11.00000    0.02936    0.04133 =
         0.04618   -0.00362   -0.01086   -0.00232
AFIX  23
H39   2   -1.355159    0.717639   -0.045464    11.00000   -1.20000
H40   2   -1.284611    0.697251   -0.102961    11.00000   -1.20000
AFIX   0
C60   1   -1.370592    0.833192   -0.107716    11.00000    0.04138    0.05068 =
         0.05713   -0.00423   -0.01277    0.00702
AFIX 137
H41   2   -1.397407    0.879017   -0.080579    11.00000   -1.50000
H42   2   -1.436205    0.812634   -0.125913    11.00000   -1.50000
H43   2   -1.320099    0.863488   -0.136829    11.00000   -1.50000
AFIX   0
O2    4   -0.281910    0.666628    0.168727    11.00000    0.03081    0.03220 =
         0.04563    0.00918   -0.01336   -0.01282
C61   1   -0.293703    0.748193    0.127475    11.00000    0.03138    0.02467 =
         0.03709    0.01084   -0.00540   -0.00704
AFIX  23
H44   2   -0.231193    0.745422    0.098122    11.00000   -1.20000
H45   2   -0.292464    0.807907    0.145908    11.00000   -1.20000
AFIX   0
C62   1   -0.408648    0.743457    0.101150    11.00000    0.02657    0.03318 =
         0.04367    0.00111   -0.00690   -0.00721
AFIX  23
H46   2   -0.465515    0.729441    0.132283    11.00000   -1.20000
H47   2   -0.402157    0.689190    0.077483    11.00000   -1.20000
AFIX   0
C63   1   -0.454360    0.832764    0.064508    11.00000    0.02550    0.03488 =
         0.04120    0.00009   -0.00673   -0.00354
AFIX  23
H48   2   -0.395937    0.850488    0.034861    11.00000   -1.20000
H49   2   -0.468967    0.886231    0.088588    11.00000   -1.20000
AFIX   0
C64   1   -0.564750    0.817707    0.035894    11.00000    0.02733    0.02463 =
         0.04527   -0.00076   -0.00727   -0.00309
AFIX  23
H50   2   -0.545973    0.773720    0.006149    11.00000   -1.20000
H51   2   -0.616070    0.786031    0.064708    11.00000   -1.20000
AFIX   0
C65   1   -0.629415    0.908534    0.008633    11.00000    0.02832    0.03325 =
         0.04355    0.00009   -0.00736   -0.00388
AFIX  23
H52   2   -0.577327    0.942325   -0.018814    11.00000   -1.20000
H53   2   -0.652851    0.951101    0.038622    11.00000   -1.20000
AFIX   0
C66   1   -0.735968    0.889429   -0.022481    11.00000    0.03072    0.03107 =
         0.04940    0.00579   -0.01419   -0.00268
AFIX  23
H54   2   -0.711023    0.855717   -0.056209    11.00000   -1.20000
H55   2   -0.781280    0.846228    0.003166    11.00000   -1.20000
AFIX   0
C67   1   -0.813007    0.978415   -0.041985    11.00000    0.03484    0.02233 =
         0.03938    0.00281   -0.01055   -0.00155
AFIX  23
H56   2   -0.842777    1.009391   -0.007966    11.00000   -1.20000
H57   2   -0.766307    1.023789   -0.065185    11.00000   -1.20000
AFIX   0
C68   1   -0.913093    0.960405   -0.076423    11.00000    0.03149    0.03516 =
         0.04466   -0.00014   -0.01309   -0.00129
AFIX  23
H58   2   -0.960370    0.915687   -0.053052    11.00000   -1.20000
H59   2   -0.883407    0.928712   -0.110202    11.00000   -1.20000
AFIX   0
C69   1   -0.988766    1.049191   -0.096374    11.00000    0.03343    0.03188 =
         0.04835    0.00606   -0.00811   -0.01118
AFIX  23
H60   2   -0.942045    1.091978   -0.121530    11.00000   -1.20000
H61   2   -1.013831    1.082962   -0.062685    11.00000   -1.20000
AFIX   0
C70   1   -1.094994    1.033416   -0.128270    11.00000    0.03471    0.02927 =
         0.05530   -0.00058   -0.01189   -0.00692
AFIX  23
H62   2   -1.070060    1.002449   -0.162999    11.00000   -1.20000
H63   2   -1.140359    0.988547   -0.103860    11.00000   -1.20000
AFIX   0
C71   1   -1.171188    1.122018   -0.145407    11.00000    0.03460    0.03871 =
         0.06520    0.00778   -0.01705   -0.00831
AFIX  23
H64   2   -1.126381    1.165872   -0.170873    11.00000   -1.20000
H65   2   -1.193661    1.154183   -0.110809    11.00000   -1.20000
AFIX   0
C72   1   -1.278354    1.107062   -0.175131    11.00000    0.03798    0.03840 =
         0.05670    0.00446   -0.01906   -0.00381
AFIX 137
H66   2   -1.257758    1.075012   -0.209474    11.00000   -1.50000
H67   2   -1.320325    1.169014   -0.185728    11.00000   -1.50000
H68   2   -1.326479    1.067460   -0.149467    11.00000   -1.50000
AFIX   0
O3    4    0.705860    0.315040    0.484424    11.00000    0.02092    0.02323 =
         0.04430    0.00299   -0.00686   -0.00540
C73   1    0.803860    0.370092    0.486647    11.00000    0.02092    0.02899 =
         0.04709   -0.00623   -0.00183   -0.01266
AFIX  23
H69   2    0.781005    0.429341    0.504801    11.00000   -1.20000
H70   2    0.833961    0.388001    0.447616    11.00000   -1.20000
AFIX   0
C74   1    0.895261    0.309418    0.520969    11.00000    0.01889    0.03145 =
         0.04243   -0.00133   -0.00691   -0.00644
AFIX  23
H71   2    0.925914    0.255371    0.499656    11.00000   -1.20000
H72   2    0.861036    0.282867    0.557526    11.00000   -1.20000
AFIX   0
C75   1    0.992594    0.368829    0.532727    11.00000    0.02329    0.03052 =
         0.04630   -0.00390   -0.00282   -0.00619
AFIX  23
H73   2    1.027707    0.393811    0.496028    11.00000   -1.20000
H74   2    0.960952    0.424123    0.552726    11.00000   -1.20000
AFIX   0
C76   1    1.084535    0.311478    0.568688    11.00000    0.02018    0.02529 =
         0.04326    0.00405   -0.00161   -0.00479
AFIX  23
H75   2    1.120576    0.259332    0.547270    11.00000   -1.20000
H76   2    1.048340    0.282012    0.603965    11.00000   -1.20000
AFIX   0
C77   1    1.176703    0.372323    0.584579    11.00000    0.02405    0.03033 =
         0.04263   -0.00293   -0.00134   -0.00421
AFIX  23
H77   2    1.140878    0.420442    0.608993    11.00000   -1.20000
H78   2    1.206078    0.407258    0.549294    11.00000   -1.20000
AFIX   0
C78   1    1.279057    0.317594    0.615895    11.00000    0.02468    0.03436 =
         0.04829   -0.00344   -0.00604   -0.00950
AFIX  23
H79   2    1.331295    0.287640    0.587573    11.00000   -1.20000
H80   2    1.321355    0.363944    0.633386    11.00000   -1.20000
AFIX   0
C79   1    1.246853    0.241239    0.661611    11.00000    0.02197    0.03035 =
         0.04676   -0.00643   -0.00347   -0.00412
AFIX  23
H81   2    1.210857    0.191687    0.643655    11.00000   -1.20000
H82   2    1.189378    0.269969    0.688114    11.00000   -1.20000
AFIX   0
C80   1    1.347924    0.193469    0.695822    11.00000    0.03271    0.03848 =
         0.04800   -0.00126   -0.00521   -0.00673
AFIX  23
H83   2    1.378539    0.241469    0.717371    11.00000   -1.20000
H84   2    1.409120    0.170914    0.669070    11.00000   -1.20000
AFIX   0
C81   1    1.316145    0.108738    0.737638    11.00000    0.03195    0.03576 =
         0.04128   -0.00047   -0.00771   -0.00582
AFIX  23
H85   2    1.251828    0.130826    0.762800    11.00000   -1.20000
H86   2    1.289179    0.059576    0.715697    11.00000   -1.20000
AFIX   0
C82   1    1.413307    0.062683    0.774669    11.00000    0.03673    0.03419 =
         0.04779    0.00089   -0.00514   -0.00528
AFIX  23
H87   2    1.445734    0.112856    0.793711    11.00000   -1.20000
H88   2    1.474382    0.034195    0.749918    11.00000   -1.20000
AFIX   0
C83   1    1.376009   -0.014943    0.820156    11.00000    0.04471    0.03951 =
         0.05917   -0.00421   -0.01078    0.00014
AFIX  23
H89   2    1.311064    0.012419    0.843061    11.00000   -1.20000
H90   2    1.439777   -0.034433    0.846035    11.00000   -1.20000
AFIX   0
C84   1    1.340186   -0.104407    0.795477    11.00000    0.06539    0.04696 =
         0.05338    0.00796   -0.00072   -0.01459
AFIX 137
H91   2    1.269784   -0.087753    0.774623    11.00000   -1.50000
H92   2    1.327123   -0.154015    0.826609    11.00000   -1.50000
H93   2    1.400919   -0.128219    0.769540    11.00000   -1.50000
AFIX   0
O4    4    0.502517    0.062114    0.574670    11.00000    0.02540    0.02578 =
         0.04486    0.00771   -0.00885   -0.00676
C85   1    0.505984   -0.022325    0.614869    11.00000    0.02736    0.02096 =
         0.04062    0.00491   -0.00693   -0.00533
AFIX  23
H94   2    0.503980   -0.080344    0.594863    11.00000   -1.20000
H95   2    0.440288   -0.018725    0.642410    11.00000   -1.20000
AFIX   0
C86   1    0.616732   -0.024200    0.644835    11.00000    0.02640    0.02473 =
         0.03940    0.00325   -0.00727   -0.00135
AFIX  23
H96   2    0.612563    0.030055    0.668455    11.00000   -1.20000
H97   2    0.679498   -0.015612    0.616017    11.00000   -1.20000
AFIX   0
C87   1    0.644466   -0.117597    0.682987    11.00000    0.03039    0.02640 =
         0.03370   -0.00030   -0.00930   -0.00180
AFIX  23
H98   2    0.654233   -0.171653    0.659163    11.00000   -1.20000
H99   2    0.579876   -0.128545    0.710411    11.00000   -1.20000
AFIX   0
C88   1    0.753988   -0.114164    0.715816    11.00000    0.02575    0.02633 =
         0.05159    0.00396   -0.00958    0.00037
AFIX  23
H100  2    0.814754   -0.092361    0.688592    11.00000   -1.20000
H101  2    0.739389   -0.066223    0.743617    11.00000   -1.20000
AFIX   0
C89   1    0.797515   -0.209478    0.747636    11.00000    0.02611    0.03569 =
         0.03964   -0.00134   -0.00208   -0.00245
AFIX  23
H102  2    0.808591   -0.258522    0.720367    11.00000   -1.20000
H103  2    0.738966   -0.229678    0.776609    11.00000   -1.20000
AFIX   0
C90   1    0.910207   -0.204321    0.777059    11.00000    0.02509    0.03390 =
         0.04542    0.00471   -0.00884   -0.00486
AFIX  23
H104  2    0.967567   -0.181843    0.748081    11.00000   -1.20000
H105  2    0.898071   -0.156227    0.804882    11.00000   -1.20000
AFIX   0
C91   1    0.958351   -0.298007    0.807773    11.00000    0.02810    0.02952 =
         0.04059   -0.00245   -0.00490   -0.00030
AFIX  23
H106  2    0.966164   -0.347408    0.780684    11.00000   -1.20000
H107  2    0.903709   -0.318439    0.838672    11.00000   -1.20000
AFIX   0
C92   1    1.073950   -0.291737    0.833131    11.00000    0.03189    0.03686 =
         0.04196    0.00288   -0.00936   -0.00196
AFIX  23
H108  2    1.067864   -0.238485    0.857559    11.00000   -1.20000
H109  2    1.130366   -0.277082    0.801889    11.00000   -1.20000
AFIX   0
C93   1    1.117181   -0.383734    0.868458    11.00000    0.02968    0.03481 =
         0.03948   -0.00382   -0.01008    0.00109
AFIX  23
H110  2    1.060813   -0.397931    0.899798    11.00000   -1.20000
H111  2    1.122144   -0.436971    0.844043    11.00000   -1.20000
AFIX   0
C94   1    1.233258   -0.379552    0.893802    11.00000    0.03104    0.03679 =
         0.04234    0.00305   -0.00611   -0.00422
AFIX  23
H112  2    1.290928   -0.368869    0.862586    11.00000   -1.20000
H113  2    1.229781   -0.324854    0.917049    11.00000   -1.20000
AFIX   0
C95   1    1.269957   -0.470614    0.930653    11.00000    0.03322    0.04286 =
         0.05379   -0.00518   -0.01667    0.00560
AFIX  23
H114  2    1.277522   -0.524320    0.906548    11.00000   -1.20000
H115  2    1.209039   -0.483345    0.959927    11.00000   -1.20000
AFIX   0
C96   1    1.382665   -0.468487    0.960568    11.00000    0.03616    0.05940 =
         0.05189   -0.00202   -0.01065    0.00375
AFIX 137
H116  2    1.444931   -0.461376    0.931974    11.00000   -1.50000
H117  2    1.398039   -0.528191    0.985045    11.00000   -1.50000
H118  2    1.377047   -0.414536    0.983803    11.00000   -1.50000

AFIX   0
HKLF 4 1 1 0 0 0 1 0 0 0 1

REM
REM R1 =  0.1016 for    6539 Fo > 4sig(Fo)  and  0.1791 for all   13230 data
REM    923 parameters refined using      0 restraints

END

WGHT      0.1646      0.0000

REM Highest difference peak  0.560,  deepest hole -0.339,  1-sigma level  0.078
Q1    1  -1.4689  0.8394 -0.1343  11.00000  0.05    0.46
Q2    1  -0.0864  0.3526  0.3426  11.00000  0.05    0.33
Q3    1   0.5960  0.1191  0.5724  11.00000  0.05    0.33
Q4    1  -0.2811  0.3445  0.3149  11.00000  0.05    0.32
Q5    1  -1.1260  0.8330 -0.0552  11.00000  0.05    0.32
Q6    1  -0.1079  0.7835  0.1686  11.00000  0.05    0.32
Q7    1   0.0017  0.5010  0.3093  11.00000  0.05    0.30
Q8    1   0.1048  0.0241  0.5138  11.00000  0.05    0.30
Q9    1   0.8003  0.4563  0.4651  11.00000  0.05    0.30
Q10   1  -0.5597  0.2800  0.2810  11.00000  0.05    0.30
Q11   1  -0.6069  0.9178 -0.0012  11.00000  0.05    0.28
Q12   1   1.4517  0.2550  0.6783  11.00000  0.05    0.28
Q13   1   0.4028  0.2615  0.4696  11.00000  0.05    0.28
Q14   1  -0.9044  0.5875  0.0800  11.00000  0.05    0.28
Q15   1  -0.7087  0.5196  0.1396  11.00000  0.05    0.28
Q16   1   1.2265  0.0327  0.7378  11.00000  0.05    0.28
Q17   1  -0.8435  0.7135  0.0922  11.00000  0.05    0.27
Q18   1  -0.0858  0.2255  0.4314  11.00000  0.05    0.27
Q19   1  -0.4906  0.4992  0.2170  11.00000  0.05    0.27
Q20   1   0.8199  0.2608  0.5696  11.00000  0.05    0.26
;
_shelx_res_checksum              78624

# start Validation Reply Form
_vrf_PUBL024_GLOBAL              
;
PROBLEM: The number of authors is greater than 5.
RESPONSE: S.O. performed synthesis and evaluation of
 Lewis acidity and redox properties.
 S.S. designed the experiments.
 C.D. and K.M. contributed to the early stage of the project.
 K.K., H.Y. and K.A. evaluated the performance of the material
 as a battery electrode.
 S.O., S.S. and S.Y. wrote the manuscript. 
;
# end Validation Reply Form

_exptl_crystal_recrystallization_method 
'Re-crystallisation from solvent: chlorobenzene/octane'
####################################################################### 
# 
# This file contains crystal structure data downloaded from the 
# Cambridge Structural Database (CSD) hosted by the Cambridge 
# Crystallographic Data Centre (CCDC).
# 
# Full information about CCDC data access policies and citation 
# guidelines are available at http://www.ccdc.cam.ac.uk/access/V1 
# 
# Audit and citation data items may have been added by the CCDC. 
# Please retain this information to preserve the provenance of 
# this file and to allow appropriate attribution of the data. 
# 
#######################################################################

data_trianion
_database_code_depnum_ccdc_archive 'CCDC 1059944'
_audit_update_record             
;
2015-04-16 deposited with the CCDC.
2015-10-06 downloaded from the CCDC.
;

_audit_creation_method           SHELXL-2013
_chemical_name_systematic        
;
 ?
;
_chemical_name_common            ?
_chemical_melting_point          ?
_chemical_formula_moiety         'C48 H22 B2, 3(C18 H36 K N2 O6)'
_chemical_formula_sum            'C102 H130 B2 K3 N6 O18'
_chemical_formula_weight         1867.03

loop_
_atom_type_symbol
_atom_type_description
_atom_type_scat_dispersion_real
_atom_type_scat_dispersion_imag
_atom_type_scat_source
C C 0.0033 0.0016 'International Tables Vol C Tables 4.2.6.8 and 6.1.1.4'
H H 0.0000 0.0000 'International Tables Vol C Tables 4.2.6.8 and 6.1.1.4'
B B 0.0013 0.0007 'International Tables Vol C Tables 4.2.6.8 and 6.1.1.4'
K K 0.2009 0.2494 'International Tables Vol C Tables 4.2.6.8 and 6.1.1.4'
N N 0.0061 0.0033 'International Tables Vol C Tables 4.2.6.8 and 6.1.1.4'
O O 0.0106 0.0060 'International Tables Vol C Tables 4.2.6.8 and 6.1.1.4'

_space_group_crystal_system      monoclinic
_space_group_IT_number           14
_space_group_name_H-M_alt        'P 21/n'
_space_group_name_Hall           '-P 2yn'

_shelx_space_group_comment       
;
The symmetry employed for this shelxl refinement is uniquely defined
by the following loop, which should always be used as a source of
symmetry information in preference to the above space-group names.
They are only intended as comments.
;

loop_
_space_group_symop_operation_xyz
'x, y, z'
'-x+1/2, y+1/2, -z+1/2'
'-x, -y, -z'
'x-1/2, -y-1/2, z-1/2'

_cell_length_a                   15.4324(12)
_cell_length_b                   29.3994(18)
_cell_length_c                   21.2075(13)
_cell_angle_alpha                90
_cell_angle_beta                 97.632(2)
_cell_angle_gamma                90
_cell_volume                     9536.7(11)
_cell_formula_units_Z            4
_cell_measurement_temperature    103(2)
_cell_measurement_reflns_used    13237
_cell_measurement_theta_min      2.9
_cell_measurement_theta_max      25.0

_exptl_crystal_description       Prism
_exptl_crystal_colour            Black
_exptl_crystal_density_meas      ?
_exptl_crystal_density_method    ?
_exptl_crystal_density_diffrn    1.300
_exptl_crystal_F_000             3980
_exptl_transmission_factor_min   ?
_exptl_transmission_factor_max   ?
_exptl_crystal_size_max          0.15
_exptl_crystal_size_mid          0.10
_exptl_crystal_size_min          0.05
_exptl_absorpt_coefficient_mu    0.215
_shelx_estimated_absorpt_T_min   ?
_shelx_estimated_absorpt_T_max   ?
_exptl_absorpt_correction_type   Multi-scan
_exptl_absorpt_correction_T_min  0.733
_exptl_absorpt_correction_T_max  1.000
_exptl_absorpt_process_details   'ABSCOR (Rigaku 1995)'

_exptl_special_details           
;
 ?
;

_diffrn_ambient_temperature      103
_diffrn_radiation_wavelength     0.71075
_diffrn_radiation_type           MoK\a
_diffrn_source                   'rotating anode'
_diffrn_measurement_device_type  
;
RIGAKU diffractometer equipped with a MicroMax-007 generator,
VariMax-Mo optics, and a Saturn70 CCD detector (44 bin mode)
;
_diffrn_measurement_method       dtprofit.ref
_diffrn_detector_area_resol_mean 28.5714
_diffrn_reflns_number            85075
_diffrn_reflns_av_unetI/netI     0.0400
_diffrn_reflns_av_R_equivalents  0.0628
_diffrn_reflns_limit_h_min       -18
_diffrn_reflns_limit_h_max       18
_diffrn_reflns_limit_k_min       -34
_diffrn_reflns_limit_k_max       34
_diffrn_reflns_limit_l_min       -25
_diffrn_reflns_limit_l_max       25
_diffrn_reflns_theta_min         2.842
_diffrn_reflns_theta_max         25.000
_diffrn_reflns_theta_full        25.242
_diffrn_measured_fraction_theta_max 0.987
_diffrn_measured_fraction_theta_full 0.960
_diffrn_reflns_Laue_measured_fraction_max 0.987
_diffrn_reflns_Laue_measured_fraction_full 0.960
_diffrn_reflns_point_group_measured_fraction_max 0.987
_diffrn_reflns_point_group_measured_fraction_full 0.960
_reflns_number_total             16578
_reflns_number_gt                13287
_reflns_threshold_expression     'I > 2\s(I)'
_reflns_Friedel_coverage         0.000
_reflns_Friedel_fraction_max     .
_reflns_Friedel_fraction_full    .

_reflns_special_details          
;
 Reflections were merged by SHELXL according to the crystal
 class for the calculation of statistics and refinement.
 
 _reflns_Friedel_fraction is defined as the number of unique
 Friedel pairs measured divided by the number that would be
 possible theoretically, ignoring centric projections and
 systematic absences.
;

_computing_data_collection       'Rigaku CrystalClear'
_computing_cell_refinement       'Rigaku CrystalClear'
_computing_data_reduction        'Rigaku CrystalClear'
_computing_structure_solution    'SHELXS-2013 (Sheldrick, 2013)'
_computing_structure_refinement  'SHELXL-2013 (Sheldrick, 2013)'
_computing_molecular_graphics    ?
_computing_publication_material  ?

_refine_special_details          
;
 ?
;
_refine_ls_structure_factor_coef Fsqd
_refine_ls_matrix_type           full
_refine_ls_weighting_scheme      calc
_refine_ls_weighting_details     
'w=1/[\s^2^(Fo^2^)+(0.1109P)^2^+7.6858P] where P=(Fo^2^+2Fc^2^)/3'
_atom_sites_solution_primary     direct
_atom_sites_solution_secondary   difmap
_atom_sites_solution_hydrogens   mixed
_refine_ls_hydrogen_treatment    mixed
_refine_ls_extinction_method     none
_refine_ls_extinction_coef       .
_refine_ls_number_reflns         16578
_refine_ls_number_parameters     1184
_refine_ls_number_restraints     0
_refine_ls_R_factor_all          0.1060
_refine_ls_R_factor_gt           0.0880
_refine_ls_wR_factor_ref         0.2351
_refine_ls_wR_factor_gt          0.2196
_refine_ls_goodness_of_fit_ref   1.150
_refine_ls_restrained_S_all      1.150
_refine_ls_shift/su_max          0.001
_refine_ls_shift/su_mean         0.000

loop_
_atom_site_label
_atom_site_type_symbol
_atom_site_fract_x
_atom_site_fract_y
_atom_site_fract_z
_atom_site_U_iso_or_equiv
_atom_site_adp_type
_atom_site_occupancy
_atom_site_site_symmetry_order
_atom_site_calc_flag
_atom_site_refinement_flags_posn
_atom_site_refinement_flags_adp
_atom_site_refinement_flags_occupancy
_atom_site_disorder_assembly
_atom_site_disorder_group
K1 K 0.38064(5) 0.07720(3) 0.55661(4) 0.0488(2) Uani 1 1 d . . . . .
O7 O 0.2781(2) 0.07470(10) 0.65568(14) 0.0641(8) Uani 1 1 d . . . . .
O8 O 0.51859(19) 0.02530(10) 0.61782(14) 0.0613(7) Uani 1 1 d . . . . .
O9 O 0.29066(18) 0.10177(9) 0.44027(12) 0.0542(7) Uani 1 1 d . . . . .
O10 O 0.33412(19) 0.16011(10) 0.61402(13) 0.0608(7) Uani 1 1 d . . . . .
O11 O 0.55887(18) 0.10346(10) 0.55086(14) 0.0594(7) Uani 1 1 d . . . . .
N3 N 0.4202(2) 0.16735(11) 0.49832(15) 0.0549(8) Uani 1 1 d . . . . .
O12 O 0.26544(18) 0.01456(9) 0.48720(13) 0.0576(7) Uani 1 1 d . . . . .
C9 C -0.0403(3) 0.08412(13) 0.25570(17) 0.0489(9) Uani 1 1 d . . . . .
C10 C 0.2983(3) 0.08899(13) 0.23806(16) 0.0484(9) Uani 1 1 d . . . . .
C11 C 0.0698(3) 0.14419(13) 0.23741(16) 0.0496(9) Uani 1 1 d . . . . .
C12 C -0.0188(3) 0.13068(13) 0.24097(16) 0.0504(9) Uani 1 1 d . . . . .
C13 C 0.2208(3) -0.05592(13) 0.24378(17) 0.0505(9) Uani 1 1 d . . . . .
C14 C 0.3384(3) 0.13063(14) 0.40284(18) 0.0573(10) Uani 1 1 d . . . . .
H57 H 0.3033 0.1372 0.3624 0.069 Uiso 1 1 calc R U . . .
H58 H 0.3915 0.1155 0.3944 0.069 Uiso 1 1 calc R U . . .
C15 C 0.1605(2) -0.02077(12) 0.26336(16) 0.0467(8) Uani 1 1 d . . . . .
C16 C 0.1143(2) 0.05997(13) 0.25679(16) 0.0462(8) Uani 1 1 d . . . . .
C17 C 0.4769(3) -0.01819(16) 0.19791(19) 0.0593(10) Uani 1 1 d . . . . .
C18 C 0.1831(3) 0.20351(13) 0.22197(18) 0.0559(10) Uani 1 1 d . . . . .
C19 C 0.4182(3) 0.01617(14) 0.21669(18) 0.0522(9) Uani 1 1 d . . . . .
C20 C 0.4444(3) 0.06341(15) 0.21625(17) 0.0533(9) Uani 1 1 d . . . . .
C21 C 0.2447(3) 0.06787(13) 0.40174(19) 0.0574(10) Uani 1 1 d . . . . .
H59 H 0.2850 0.0509 0.3793 0.069 Uiso 1 1 calc R U . . .
H60 H 0.2015 0.0820 0.3704 0.069 Uiso 1 1 calc R U . . .
C22 C 0.2544(3) 0.17014(13) 0.23530(17) 0.0529(9) Uani 1 1 d . . . . .
C23 C 0.5005(3) 0.15674(15) 0.27547(19) 0.0622(11) Uani 1 1 d . . . . .
H1 H 0.5424 0.1339 0.2763 0.075 Uiso 1 1 calc R U . . .
C24 C 0.3357(3) -0.12313(15) 0.2075(2) 0.0631(11) Uani 1 1 d . . . . .
H2 H 0.3740 -0.1458 0.1980 0.076 Uiso 1 1 calc R U . . .
C25 C 0.1948(3) -0.10171(13) 0.23246(19) 0.0566(10) Uani 1 1 d . . . . .
H3 H 0.1380 -0.1101 0.2375 0.068 Uiso 1 1 calc R U . . .
C26 C 0.3860(3) 0.09938(14) 0.23407(17) 0.0526(9) Uani 1 1 d . . . . .
C27 C 0.2334(3) 0.12334(13) 0.23861(17) 0.0508(9) Uani 1 1 d . . . . .
C28 C -0.1946(3) 0.10456(16) 0.23484(19) 0.0604(11) Uani 1 1 d . . . . .
H4 H -0.2528 0.0956 0.2314 0.073 Uiso 1 1 calc R U . . .
N4 N 0.3434(2) -0.01402(12) 0.61206(16) 0.0569(8) Uani 1 1 d . . . . .
C30 C 0.0928(3) 0.19066(13) 0.22394(17) 0.0539(10) Uani 1 1 d . . . . .
C31 C 0.4058(3) 0.20458(14) 0.5429(2) 0.0645(11) Uani 1 1 d . . . . .
H61 H 0.4023 0.2331 0.5198 0.077 Uiso 1 1 calc R U . . .
H62 H 0.4560 0.2063 0.5755 0.077 Uiso 1 1 calc R U . . .
C32 C 0.1791(2) 0.02510(13) 0.25381(16) 0.0466(8) Uani 1 1 d . . . . .
C33 C 0.5054(3) -0.02275(14) 0.6180(2) 0.0618(11) Uani 1 1 d . . . . .
H63 H 0.5552 -0.0375 0.6423 0.074 Uiso 1 1 calc R U . . .
H64 H 0.4994 -0.0343 0.5748 0.074 Uiso 1 1 calc R U . . .
C34 C 0.2506(3) -0.13414(14) 0.2142(2) 0.0620(11) Uani 1 1 d . . . . .
H5 H 0.2308 -0.1637 0.2064 0.074 Uiso 1 1 calc R U . . .
C35 C 0.3650(3) -0.07861(14) 0.21464(19) 0.0578(10) Uani 1 1 d . . . . .
C36 C 0.3352(2) 0.00316(14) 0.23298(17) 0.0506(9) Uani 1 1 d . . . . .
C37 C 0.5234(3) 0.07372(16) 0.19077(19) 0.0608(11) Uani 1 1 d . . . . .
H6 H 0.5406 0.1039 0.1885 0.073 Uiso 1 1 calc R U . . .
C38 C 0.0195(2) 0.00472(13) 0.29858(17) 0.0483(9) Uani 1 1 d . . . . .
C39 C 0.6150(3) 0.08611(16) 0.6047(2) 0.0627(11) Uani 1 1 d . . . . .
H65 H 0.5998 0.0997 0.6434 0.075 Uiso 1 1 calc R U . . .
H66 H 0.6753 0.0937 0.6010 0.075 Uiso 1 1 calc R U . . .
C40 C -0.0460(3) -0.00387(14) 0.33806(18) 0.0542(9) Uani 1 1 d . . . . .
H7 H -0.0866 0.0188 0.3428 0.065 Uiso 1 1 calc R U . . .
C41 C -0.1752(3) 0.14956(16) 0.22408(19) 0.0630(11) Uani 1 1 d . . . . .
H8 H -0.2201 0.1706 0.2151 0.076 Uiso 1 1 calc R U . . .
C42 C 0.0239(3) 0.22383(14) 0.21258(18) 0.0599(11) Uani 1 1 d . . . . .
C43 C 0.0834(2) -0.03018(13) 0.29415(18) 0.0500(9) Uani 1 1 d . . . . .
C44 C 0.0751(3) -0.07109(14) 0.32942(19) 0.0555(10) Uani 1 1 d . . . . .
H9 H 0.1166 -0.0938 0.3280 0.067 Uiso 1 1 calc R U . . .
C45 C 0.0297(2) 0.04983(12) 0.27007(16) 0.0463(8) Uani 1 1 d . . . . .
C46 C 0.6049(3) 0.03656(16) 0.6073(2) 0.0634(11) Uani 1 1 d . . . . .
H67 H 0.6171 0.0232 0.5676 0.076 Uiso 1 1 calc R U . . .
H68 H 0.6464 0.0243 0.6414 0.076 Uiso 1 1 calc R U . . .
C47 C -0.0520(3) -0.04422(16) 0.3695(2) 0.0617(11) Uani 1 1 d . . . . .
H10 H -0.0970 -0.0488 0.3939 0.074 Uiso 1 1 calc R U . . .
C48 C -0.0878(3) 0.16374(14) 0.22655(17) 0.0558(10) Uani 1 1 d . . . . .
C49 C -0.0635(3) 0.20941(15) 0.21476(19) 0.0618(11) Uani 1 1 d . . . . .
H130 H -0.1076 0.2311 0.2081 0.074 Uiso 1 1 calc R U . . .
C50 C 0.3768(3) 0.22432(15) 0.27601(19) 0.0645(11) Uani 1 1 d . . . . .
H11 H 0.3360 0.2475 0.2775 0.077 Uiso 1 1 calc R U . . .
C51 C -0.1298(3) 0.07269(15) 0.25047(18) 0.0549(10) Uani 1 1 d . . . . .
H12 H -0.1456 0.0428 0.2578 0.066 Uiso 1 1 calc R U . . .
C52 C 0.3070(3) -0.04349(13) 0.23106(17) 0.0504(9) Uani 1 1 d . . . . .
C53 C 0.2928(4) 0.03496(17) 0.6952(2) 0.0740(13) Uani 1 1 d . . . . .
H69 H 0.2528 0.0351 0.7268 0.089 Uiso 1 1 calc R U . . .
H70 H 0.3520 0.0354 0.7172 0.089 Uiso 1 1 calc R U . . .
B1 B 0.1392(3) 0.10911(16) 0.24280(19) 0.0506(10) Uani 1 1 d . . . . .
C55 C 0.4237(3) -0.03281(15) 0.6473(2) 0.0600(10) Uani 1 1 d . . . . .
H71 H 0.4173 -0.0655 0.6503 0.072 Uiso 1 1 calc R U . . .
H72 H 0.4306 -0.0207 0.6902 0.072 Uiso 1 1 calc R U . . .
C56 C 0.2003(3) 0.03623(15) 0.4427(2) 0.0619(11) Uani 1 1 d . . . . .
H73 H 0.1601 0.0531 0.4654 0.074 Uiso 1 1 calc R U . . .
H74 H 0.1672 0.0135 0.4165 0.074 Uiso 1 1 calc R U . . .
C57 C 0.3474(3) 0.18106(14) 0.25108(17) 0.0555(10) Uani 1 1 d . . . . .
C58 C 0.1991(3) 0.24881(14) 0.2028(2) 0.0642(11) Uani 1 1 d . . . . .
H13 H 0.2556 0.2575 0.1973 0.077 Uiso 1 1 calc R U . . .
C59 C 0.0088(3) -0.07820(15) 0.3650(2) 0.0597(10) Uani 1 1 d . . . . .
H14 H 0.0046 -0.1057 0.3861 0.072 Uiso 1 1 calc R U . . .
C60 C 0.1315(4) 0.28030(15) 0.1923(2) 0.0715(13) Uani 1 1 d . . . . .
H15 H 0.1440 0.3098 0.1806 0.086 Uiso 1 1 calc R U . . .
C61 C 0.3093(3) -0.04496(15) 0.5604(2) 0.0677(12) Uani 1 1 d . . . . .
H75 H 0.2886 -0.0725 0.5788 0.081 Uiso 1 1 calc R U . . .
H76 H 0.3568 -0.0534 0.5370 0.081 Uiso 1 1 calc R U . . .
C62 C 0.3249(3) 0.19942(14) 0.5745(2) 0.0624(11) Uani 1 1 d . . . . .
H77 H 0.3169 0.2262 0.5999 0.075 Uiso 1 1 calc R U . . .
H78 H 0.2741 0.1963 0.5426 0.075 Uiso 1 1 calc R U . . .
C63 C 0.3608(3) 0.17392(14) 0.4382(2) 0.0605(10) Uani 1 1 d . . . . .
H79 H 0.3882 0.1945 0.4110 0.073 Uiso 1 1 calc R U . . .
H80 H 0.3073 0.1881 0.4476 0.073 Uiso 1 1 calc R U . . .
C64 C 0.5532(3) -0.00548(17) 0.1738(2) 0.0632(11) Uani 1 1 d . . . . .
H16 H 0.5896 -0.0277 0.1606 0.076 Uiso 1 1 calc R U . . .
C65 C 0.4633(4) 0.23306(17) 0.2979(2) 0.0730(14) Uani 1 1 d . . . . .
H17 H 0.4800 0.2620 0.3127 0.088 Uiso 1 1 calc R U . . .
C66 C 0.4549(4) -0.06579(18) 0.2078(3) 0.0813(15) Uani 1 1 d . . . . .
H129 H 0.487(3) -0.0863(14) 0.189(2) 0.060(12) Uiso 1 1 d . . . . .
C67 C 0.5109(3) 0.16617(16) 0.4845(2) 0.0655(11) Uani 1 1 d . . . . .
H81 H 0.5276 0.1965 0.4726 0.079 Uiso 1 1 calc R U . . .
H82 H 0.5142 0.1463 0.4484 0.079 Uiso 1 1 calc R U . . .
C68 C 0.0464(4) 0.26901(15) 0.1987(2) 0.0683(12) Uani 1 1 d . . . . .
H18 H 0.0033 0.2913 0.1938 0.082 Uiso 1 1 calc R U . . .
C69 C 0.5258(3) 0.19886(17) 0.2982(2) 0.0696(12) Uani 1 1 d . . . . .
H19 H 0.5840 0.2046 0.3136 0.084 Uiso 1 1 calc R U . . .
B2 B 0.2700(3) 0.03884(15) 0.2405(2) 0.0480(10) Uani 1 1 d . . . . .
C71 C 0.4130(3) 0.14663(15) 0.25072(18) 0.0572(10) Uani 1 1 d . . . . .
C72 C 0.2790(3) -0.00685(17) 0.6557(2) 0.0715(13) Uani 1 1 d . . . . .
H83 H 0.2800 -0.0329 0.6839 0.086 Uiso 1 1 calc R U . . .
H84 H 0.2214 -0.0055 0.6312 0.086 Uiso 1 1 calc R U . . .
C73 C 0.5750(3) 0.03985(17) 0.16935(19) 0.0632(11) Uani 1 1 d . . . . .
H20 H 0.6250 0.0478 0.1518 0.076 Uiso 1 1 calc R U . . .
C74 C 0.2358(3) -0.02520(16) 0.5144(2) 0.0723(13) Uani 1 1 d . . . . .
H85 H 0.2169 -0.0472 0.4813 0.087 Uiso 1 1 calc R U . . .
H86 H 0.1864 -0.0181 0.5366 0.087 Uiso 1 1 calc R U . . .
C75 C 0.5755(3) 0.14985(15) 0.5396(2) 0.0690(12) Uani 1 1 d . . . . .
H87 H 0.6347 0.1535 0.5298 0.083 Uiso 1 1 calc R U . . .
H88 H 0.5694 0.1676 0.5773 0.083 Uiso 1 1 calc R U . . .
C76 C 0.2621(4) 0.15504(17) 0.6489(2) 0.0787(14) Uani 1 1 d . . . . .
H89 H 0.2088 0.1503 0.6198 0.094 Uiso 1 1 calc R U . . .
H90 H 0.2551 0.1824 0.6732 0.094 Uiso 1 1 calc R U . . .
C77 C 0.2784(4) 0.11505(18) 0.6928(2) 0.0829(15) Uani 1 1 d . . . . .
H91 H 0.3345 0.1184 0.7192 0.099 Uiso 1 1 calc R U . . .
H92 H 0.2332 0.1133 0.7205 0.099 Uiso 1 1 calc R U . . .
K2 K 0.14405(6) 0.08630(3) 0.00146(4) 0.0531(2) Uani 1 1 d . . . . .
O1 O 0.15407(18) 0.03813(9) -0.11308(11) 0.0537(6) Uani 1 1 d . . . . .
O2 O 0.11541(18) 0.01434(10) 0.07537(13) 0.0603(7) Uani 1 1 d . . . . .
O3 O 0.32982(19) 0.09847(10) 0.03331(13) 0.0609(7) Uani 1 1 d . . . . .
O4 O -0.01821(19) 0.08260(11) 0.05432(14) 0.0665(8) Uani 1 1 d . . . . .
O5 O 0.0735(3) 0.12400(11) -0.12096(15) 0.0806(10) Uani 1 1 d . . . . .
N1 N 0.2612(2) 0.00513(11) 0.00476(15) 0.0540(8) Uani 1 1 d . . . . .
C112 C 0.3410(3) 0.13337(18) 0.0810(2) 0.0715(13) Uani 1 1 d . . . . .
H21 H 0.4030 0.1384 0.0938 0.086 Uiso 1 1 calc R U . . .
H22 H 0.3157 0.1233 0.1181 0.086 Uiso 1 1 calc R U . . .
O6 O 0.2103(2) 0.16971(11) 0.04391(17) 0.0773(9) Uani 1 1 d . . . . .
C114 C 0.1414(3) 0.06434(17) -0.17026(19) 0.0662(12) Uani 1 1 d . . . . .
H23 H 0.1350 0.0441 -0.2067 0.079 Uiso 1 1 calc R U . . .
H24 H 0.1922 0.0833 -0.1726 0.079 Uiso 1 1 calc R U . . .
C115 C 0.3748(3) 0.05794(16) 0.0550(2) 0.0681(12) Uani 1 1 d . . . . .
H25 H 0.3581 0.0491 0.0958 0.082 Uiso 1 1 calc R U . . .
H26 H 0.4373 0.0634 0.0606 0.082 Uiso 1 1 calc R U . . .
C116 C 0.2505(3) -0.02199(15) 0.0614(2) 0.0613(11) Uani 1 1 d . . . . .
H27 H 0.2815 -0.0071 0.0986 0.074 Uiso 1 1 calc R U . . .
H28 H 0.2772 -0.0516 0.0576 0.074 Uiso 1 1 calc R U . . .
N2 N 0.0249(3) 0.16780(13) -0.00607(19) 0.0735(11) Uani 1 1 d . . . . .
C118 C 0.2235(3) 0.00599(16) -0.1136(2) 0.0636(11) Uani 1 1 d . . . . .
H29 H 0.2776 0.0219 -0.1174 0.076 Uiso 1 1 calc R U . . .
H30 H 0.2109 -0.0141 -0.1499 0.076 Uiso 1 1 calc R U . . .
C119 C 0.2341(3) -0.02173(15) -0.0531(2) 0.0606(11) Uani 1 1 d . . . . .
H31 H 0.1790 -0.0366 -0.0490 0.073 Uiso 1 1 calc R U . . .
H32 H 0.2772 -0.0453 -0.0564 0.073 Uiso 1 1 calc R U . . .
C120 C 0.3004(3) 0.17566(18) 0.0582(3) 0.0800(15) Uani 1 1 d . . . . .
H33 H 0.3126 0.1990 0.0905 0.096 Uiso 1 1 calc R U . . .
H34 H 0.3243 0.1855 0.0205 0.096 Uiso 1 1 calc R U . . .
C121 C 0.1551(3) -0.02871(15) 0.0716(2) 0.0639(11) Uani 1 1 d . . . . .
H35 H 0.1244 -0.0460 0.0365 0.077 Uiso 1 1 calc R U . . .
H36 H 0.1522 -0.0456 0.1106 0.077 Uiso 1 1 calc R U . . .
C122 C -0.0054(4) 0.15004(18) -0.1202(3) 0.0923(18) Uani 1 1 d . . . . .
H37 H -0.0524 0.1304 -0.1106 0.111 Uiso 1 1 calc R U . . .
H38 H -0.0225 0.1639 -0.1615 0.111 Uiso 1 1 calc R U . . .
C123 C 0.0309(3) 0.01067(17) 0.0968(2) 0.0685(12) Uani 1 1 d . . . . .
H39 H 0.0354 -0.0080 0.1348 0.082 Uiso 1 1 calc R U . . .
H40 H -0.0099 -0.0038 0.0642 0.082 Uiso 1 1 calc R U . . .
C124 C 0.3529(3) 0.02002(16) 0.0075(2) 0.0658(11) Uani 1 1 d . . . . .
H41 H 0.3632 0.0303 -0.0343 0.079 Uiso 1 1 calc R U . . .
H42 H 0.3912 -0.0056 0.0191 0.079 Uiso 1 1 calc R U . . .
C125 C 0.0704(3) 0.20165(16) 0.0400(2) 0.0730(13) Uani 1 1 d . . . . .
H43 H 0.0407 0.2307 0.0334 0.088 Uiso 1 1 calc R U . . .
H44 H 0.0647 0.1917 0.0829 0.088 Uiso 1 1 calc R U . . .
C126 C 0.0637(4) 0.09300(16) -0.1725(2) 0.0728(13) Uani 1 1 d . . . . .
H45 H 0.0551 0.1096 -0.2123 0.087 Uiso 1 1 calc R U . . .
H46 H 0.0127 0.0741 -0.1703 0.087 Uiso 1 1 calc R U . . .
C127 C -0.0599(3) 0.15475(19) 0.0133(3) 0.0820(15) Uani 1 1 d . . . . .
H47 H -0.0911 0.1822 0.0221 0.098 Uiso 1 1 calc R U . . .
H48 H -0.0943 0.1395 -0.0222 0.098 Uiso 1 1 calc R U . . .
C128 C -0.0014(3) 0.05604(18) 0.1108(2) 0.0695(12) Uani 1 1 d . . . . .
H49 H -0.0548 0.0531 0.1300 0.083 Uiso 1 1 calc R U . . .
H50 H 0.0416 0.0713 0.1410 0.083 Uiso 1 1 calc R U . . .
C129 C -0.0543(3) 0.12562(18) 0.0680(3) 0.0801(14) Uani 1 1 d . . . . .
H51 H -0.0178 0.1398 0.1033 0.096 Uiso 1 1 calc R U . . .
H52 H -0.1121 0.1213 0.0802 0.096 Uiso 1 1 calc R U . . .
C130 C 0.0124(4) 0.18651(17) -0.0697(2) 0.0845(15) Uani 1 1 d . . . . .
H53 H 0.0643 0.2034 -0.0767 0.101 Uiso 1 1 calc R U . . .
H54 H -0.0363 0.2076 -0.0735 0.101 Uiso 1 1 calc R U . . .
C131 C 0.1618(4) 0.2084(2) 0.0353(3) 0.108(2) Uani 1 1 d . . . . .
H55 H 0.1675 0.2209 -0.0063 0.129 Uiso 1 1 calc R U . . .
H56 H 0.1851 0.2306 0.0669 0.129 Uiso 1 1 calc R U . . .
K3 K 0.49126(5) 0.24753(3) 0.97048(4) 0.0499(2) Uani 1 1 d . . . . .
O13 O 0.53966(18) 0.22212(9) 1.10044(13) 0.0570(7) Uani 1 1 d . . . . .
N5 N 0.6182(2) 0.16836(11) 1.00411(16) 0.0545(8) Uani 1 1 d . . . . .
O14 O 0.53478(19) 0.32050(9) 0.90314(14) 0.0603(7) Uani 1 1 d . . . . .
O15 O 0.66483(18) 0.25192(9) 0.93845(12) 0.0534(6) Uani 1 1 d . . . . .
N6 N 0.3618(2) 0.32692(11) 0.94056(16) 0.0574(8) Uani 1 1 d . . . . .
O16 O 0.43318(18) 0.29949(10) 1.07074(12) 0.0573(7) Uani 1 1 d . . . . .
O17 O 0.45946(18) 0.16196(9) 0.90987(14) 0.0600(7) Uani 1 1 d . . . . .
O18 O 0.33086(19) 0.23187(10) 0.89053(14) 0.0644(8) Uani 1 1 d . . . . .
C144 C 0.6181(3) 0.19666(15) 1.1154(2) 0.0600(10) Uani 1 1 d . . . . .
H93 H 0.6229 0.1861 1.1591 0.072 Uiso 1 1 calc R U . . .
H94 H 0.6681 0.2159 1.1112 0.072 Uiso 1 1 calc R U . . .
C145 C 0.5355(3) 0.25919(15) 1.1430(2) 0.0626(11) Uani 1 1 d . . . . .
H95 H 0.5788 0.2818 1.1358 0.075 Uiso 1 1 calc R U . . .
H96 H 0.5483 0.2486 1.1865 0.075 Uiso 1 1 calc R U . . .
C146 C 0.3474(3) 0.31893(15) 1.0558(2) 0.0603(10) Uani 1 1 d . . . . .
H97 H 0.3322 0.3359 1.0920 0.072 Uiso 1 1 calc R U . . .
H98 H 0.3044 0.2950 1.0459 0.072 Uiso 1 1 calc R U . . .
C147 C 0.7054(3) 0.18268(15) 0.9929(2) 0.0620(11) Uani 1 1 d . . . . .
H99 H 0.7419 0.1559 0.9915 0.074 Uiso 1 1 calc R U . . .
H100 H 0.7309 0.2012 1.0285 0.074 Uiso 1 1 calc R U . . .
C148 C 0.3998(3) 0.35910(14) 0.8978(2) 0.0648(11) Uani 1 1 d . . . . .
H101 H 0.3737 0.3888 0.9014 0.078 Uiso 1 1 calc R U . . .
H102 H 0.3852 0.3489 0.8542 0.078 Uiso 1 1 calc R U . . .
C149 C 0.5897(3) 0.12899(14) 0.9635(2) 0.0620(11) Uani 1 1 d . . . . .
H103 H 0.6133 0.1015 0.9844 0.074 Uiso 1 1 calc R U . . .
H104 H 0.6138 0.1318 0.9237 0.074 Uiso 1 1 calc R U . . .
C150 C 0.2945(3) 0.27201(15) 0.8585(2) 0.0699(12) Uani 1 1 d . . . . .
H105 H 0.2394 0.2648 0.8330 0.084 Uiso 1 1 calc R U . . .
H106 H 0.3342 0.2837 0.8306 0.084 Uiso 1 1 calc R U . . .
C151 C 0.6562(3) 0.27721(15) 0.87953(18) 0.0605(11) Uani 1 1 d . . . . .
H107 H 0.6153 0.2620 0.8477 0.073 Uiso 1 1 calc R U . . .
H108 H 0.7123 0.2791 0.8639 0.073 Uiso 1 1 calc R U . . .
C152 C 0.6241(3) 0.32324(15) 0.8915(2) 0.0634(11) Uani 1 1 d . . . . .
H109 H 0.6596 0.3365 0.9281 0.076 Uiso 1 1 calc R U . . .
H110 H 0.6283 0.3425 0.8550 0.076 Uiso 1 1 calc R U . . .
C153 C 0.3722(3) 0.15458(16) 0.8815(2) 0.0692(12) Uani 1 1 d . . . . .
H111 H 0.3356 0.1479 0.9142 0.083 Uiso 1 1 calc R U . . .
H112 H 0.3700 0.1288 0.8529 0.083 Uiso 1 1 calc R U . . .
C154 C 0.4973(3) 0.36337(14) 0.9125(2) 0.0630(11) Uani 1 1 d . . . . .
H113 H 0.5186 0.3858 0.8848 0.076 Uiso 1 1 calc R U . . .
H114 H 0.5132 0.3731 0.9562 0.076 Uiso 1 1 calc R U . . .
C155 C 0.6175(3) 0.15668(15) 1.0714(2) 0.0629(11) Uani 1 1 d . . . . .
H115 H 0.6682 0.1380 1.0854 0.076 Uiso 1 1 calc R U . . .
H116 H 0.5659 0.1385 1.0751 0.076 Uiso 1 1 calc R U . . .
C156 C 0.3476(3) 0.34961(14) 1.0002(2) 0.0633(11) Uani 1 1 d . . . . .
H117 H 0.2921 0.3655 0.9933 0.076 Uiso 1 1 calc R U . . .
H118 H 0.3930 0.3723 1.0104 0.076 Uiso 1 1 calc R U . . .
C157 C 0.4466(3) 0.27999(16) 1.1330(2) 0.0617(11) Uani 1 1 d . . . . .
H119 H 0.4027 0.2570 1.1369 0.074 Uiso 1 1 calc R U . . .
H120 H 0.4420 0.3033 1.1647 0.074 Uiso 1 1 calc R U . . .
C158 C 0.4920(3) 0.12426(14) 0.9490(2) 0.0620(11) Uani 1 1 d . . . . .
H121 H 0.4771 0.0958 0.9270 0.074 Uiso 1 1 calc R U . . .
H122 H 0.4660 0.1243 0.9882 0.074 Uiso 1 1 calc R U . . .
C159 C 0.2804(3) 0.30736(15) 0.9079(2) 0.0691(12) Uani 1 1 d . . . . .
H123 H 0.2446 0.3317 0.8875 0.083 Uiso 1 1 calc R U . . .
H124 H 0.2483 0.2936 0.9394 0.083 Uiso 1 1 calc R U . . .
C160 C 0.7062(3) 0.20921(14) 0.9324(2) 0.0617(11) Uani 1 1 d . . . . .
H125 H 0.7660 0.2139 0.9244 0.074 Uiso 1 1 calc R U . . .
H126 H 0.6755 0.1924 0.8969 0.074 Uiso 1 1 calc R U . . .
C161 C 0.3397(3) 0.19564(16) 0.8460(2) 0.0718(13) Uani 1 1 d . . . . .
H127 H 0.3804 0.2046 0.8170 0.086 Uiso 1 1 calc R U . . .
H128 H 0.2836 0.1894 0.8211 0.086 Uiso 1 1 calc R U . . .

loop_
_atom_site_aniso_label
_atom_site_aniso_U_11
_atom_site_aniso_U_22
_atom_site_aniso_U_33
_atom_site_aniso_U_23
_atom_site_aniso_U_13
_atom_site_aniso_U_12
K1 0.0527(5) 0.0511(5) 0.0426(4) 0.0036(3) 0.0060(3) 0.0021(4)
O7 0.0689(19) 0.0701(19) 0.0564(17) 0.0153(14) 0.0199(14) 0.0093(15)
O8 0.0582(17) 0.0633(18) 0.0617(17) 0.0063(14) 0.0050(13) 0.0062(14)
O9 0.0663(17) 0.0542(15) 0.0407(14) 0.0022(12) 0.0018(12) -0.0005(13)
O10 0.0679(18) 0.0626(17) 0.0541(16) 0.0039(13) 0.0164(14) 0.0129(14)
O11 0.0527(16) 0.0622(17) 0.0622(17) 0.0041(14) 0.0039(13) -0.0007(13)
N3 0.063(2) 0.0522(19) 0.0506(18) 0.0047(15) 0.0109(15) 0.0013(16)
O12 0.0621(17) 0.0541(16) 0.0534(16) 0.0054(12) -0.0044(13) -0.0016(13)
C9 0.055(2) 0.057(2) 0.0344(18) -0.0042(16) 0.0029(16) 0.0038(17)
C10 0.052(2) 0.060(2) 0.0339(18) -0.0003(16) 0.0054(15) -0.0013(18)
C11 0.065(3) 0.048(2) 0.0347(18) -0.0006(15) 0.0041(16) 0.0059(18)
C12 0.061(2) 0.056(2) 0.0320(17) -0.0036(16) 0.0001(16) 0.0143(18)
C13 0.053(2) 0.058(2) 0.0388(19) 0.0020(17) -0.0017(16) 0.0023(18)
C14 0.069(3) 0.062(2) 0.042(2) 0.0071(18) 0.0111(18) 0.005(2)
C15 0.053(2) 0.048(2) 0.0370(18) -0.0021(15) -0.0057(16) -0.0006(16)
C16 0.051(2) 0.052(2) 0.0332(17) -0.0019(15) -0.0032(15) 0.0012(17)
C17 0.053(2) 0.077(3) 0.048(2) 0.000(2) 0.0066(18) 0.006(2)
C18 0.083(3) 0.045(2) 0.0394(19) -0.0014(16) 0.0080(19) -0.002(2)
C19 0.050(2) 0.063(2) 0.042(2) -0.0009(17) -0.0002(16) 0.0003(18)
C20 0.047(2) 0.075(3) 0.0370(19) 0.0024(18) 0.0004(16) -0.0030(19)
C21 0.067(3) 0.054(2) 0.047(2) -0.0040(18) -0.0063(19) 0.007(2)
C22 0.067(3) 0.055(2) 0.0370(19) 0.0010(16) 0.0078(17) -0.0051(19)
C23 0.073(3) 0.067(3) 0.045(2) 0.0038(19) 0.005(2) -0.019(2)
C24 0.071(3) 0.052(2) 0.064(3) -0.004(2) 0.002(2) 0.010(2)
C25 0.064(3) 0.049(2) 0.055(2) 0.0044(18) 0.0037(19) 0.0000(19)
C26 0.059(2) 0.058(2) 0.0398(19) 0.0055(17) 0.0031(17) -0.0066(19)
C27 0.065(3) 0.049(2) 0.0374(18) -0.0003(16) 0.0065(17) -0.0008(18)
C28 0.053(2) 0.078(3) 0.047(2) -0.007(2) -0.0033(18) 0.009(2)
N4 0.059(2) 0.062(2) 0.0494(18) 0.0076(15) 0.0076(15) 0.0013(16)
C30 0.074(3) 0.054(2) 0.0332(18) -0.0003(16) 0.0054(17) 0.007(2)
C31 0.078(3) 0.051(2) 0.063(3) 0.001(2) 0.004(2) 0.000(2)
C32 0.050(2) 0.056(2) 0.0328(17) -0.0039(15) -0.0011(15) 0.0001(17)
C33 0.065(3) 0.060(3) 0.059(3) 0.002(2) 0.003(2) 0.011(2)
C34 0.071(3) 0.049(2) 0.065(3) -0.0032(19) 0.004(2) 0.004(2)
C35 0.059(3) 0.062(3) 0.051(2) -0.0015(19) 0.0013(19) 0.007(2)
C36 0.050(2) 0.061(2) 0.0399(19) -0.0013(17) 0.0011(16) 0.0025(18)
C37 0.057(3) 0.074(3) 0.049(2) 0.007(2) -0.0046(19) -0.006(2)
C38 0.049(2) 0.054(2) 0.0395(19) -0.0031(16) -0.0030(16) -0.0020(17)
C39 0.051(2) 0.082(3) 0.054(2) 0.003(2) 0.0018(19) -0.001(2)
C40 0.051(2) 0.061(2) 0.048(2) -0.0006(18) -0.0015(17) -0.0008(18)
C41 0.063(3) 0.076(3) 0.048(2) -0.001(2) -0.0011(19) 0.022(2)
C42 0.084(3) 0.053(2) 0.040(2) 0.0009(17) -0.0024(19) 0.009(2)
C43 0.048(2) 0.054(2) 0.045(2) -0.0041(17) -0.0028(16) -0.0041(17)
C44 0.057(2) 0.057(2) 0.050(2) 0.0025(18) -0.0009(18) -0.0009(19)
C45 0.050(2) 0.051(2) 0.0362(18) -0.0057(15) 0.0002(15) 0.0021(16)
C46 0.052(3) 0.080(3) 0.057(2) 0.001(2) 0.0020(19) 0.004(2)
C47 0.055(2) 0.078(3) 0.051(2) 0.011(2) 0.0060(19) -0.010(2)
C48 0.071(3) 0.059(2) 0.0366(19) -0.0026(17) 0.0028(18) 0.014(2)
C49 0.075(3) 0.060(3) 0.048(2) -0.0013(19) 0.002(2) 0.023(2)
C50 0.089(3) 0.063(3) 0.044(2) 0.0032(19) 0.017(2) -0.016(2)
C51 0.055(2) 0.066(2) 0.042(2) -0.0046(18) 0.0011(17) 0.0066(19)
C52 0.053(2) 0.055(2) 0.0418(19) 0.0005(16) 0.0004(16) 0.0043(18)
C53 0.088(3) 0.083(3) 0.057(3) 0.022(2) 0.032(2) 0.019(3)
B1 0.058(3) 0.059(3) 0.034(2) 0.0008(18) 0.0026(18) -0.001(2)
C55 0.065(3) 0.059(2) 0.054(2) 0.0071(19) 0.002(2) 0.003(2)
C56 0.062(3) 0.060(2) 0.058(2) -0.006(2) -0.012(2) 0.000(2)
C57 0.074(3) 0.055(2) 0.0382(19) 0.0071(17) 0.0109(18) -0.014(2)
C58 0.082(3) 0.058(2) 0.051(2) 0.0062(19) 0.007(2) -0.002(2)
C59 0.063(3) 0.058(2) 0.057(2) 0.0117(19) 0.002(2) -0.004(2)
C60 0.111(4) 0.046(2) 0.055(3) 0.0030(19) 0.001(3) 0.001(3)
C61 0.081(3) 0.054(2) 0.065(3) 0.007(2) -0.003(2) -0.013(2)
C62 0.077(3) 0.056(2) 0.054(2) 0.0024(19) 0.008(2) 0.016(2)
C63 0.071(3) 0.058(2) 0.054(2) 0.0107(19) 0.014(2) 0.001(2)
C64 0.053(2) 0.081(3) 0.056(2) 0.002(2) 0.0097(19) 0.004(2)
C65 0.100(4) 0.071(3) 0.049(2) 0.002(2) 0.014(2) -0.040(3)
C66 0.076(3) 0.069(3) 0.106(4) -0.019(3) 0.037(3) 0.002(3)
C67 0.059(3) 0.067(3) 0.072(3) 0.013(2) 0.018(2) -0.001(2)
C68 0.096(4) 0.055(3) 0.051(2) 0.0012(19) -0.002(2) 0.014(2)
C69 0.075(3) 0.078(3) 0.054(3) 0.011(2) 0.002(2) -0.023(3)
B2 0.053(3) 0.052(2) 0.038(2) -0.0009(18) 0.0023(18) -0.0022(19)
C71 0.061(3) 0.071(3) 0.038(2) 0.0078(18) 0.0040(17) -0.010(2)
C72 0.067(3) 0.079(3) 0.072(3) 0.026(3) 0.023(2) 0.002(2)
C73 0.047(2) 0.094(3) 0.049(2) 0.005(2) 0.0053(18) 0.005(2)
C74 0.070(3) 0.066(3) 0.076(3) 0.004(2) -0.008(2) -0.018(2)
C75 0.057(3) 0.064(3) 0.086(3) 0.002(2) 0.010(2) -0.011(2)
C76 0.094(4) 0.077(3) 0.072(3) 0.007(2) 0.033(3) 0.025(3)
C77 0.114(4) 0.081(3) 0.060(3) 0.009(2) 0.036(3) 0.026(3)
K2 0.0577(5) 0.0550(5) 0.0450(4) -0.0022(4) 0.0009(4) -0.0029(4)
O1 0.0593(17) 0.0641(16) 0.0378(13) -0.0007(12) 0.0071(11) -0.0025(13)
O2 0.0580(17) 0.0707(19) 0.0522(16) 0.0086(13) 0.0077(13) -0.0082(14)
O3 0.0602(17) 0.0691(18) 0.0516(16) -0.0050(14) 0.0008(13) -0.0143(14)
O4 0.0617(18) 0.085(2) 0.0519(17) -0.0111(15) 0.0055(14) 0.0035(15)
O5 0.114(3) 0.0678(19) 0.0538(18) -0.0028(15) -0.0113(17) 0.0016(19)
N1 0.0521(19) 0.0593(19) 0.0485(18) -0.0016(15) -0.0012(14) -0.0051(15)
C112 0.062(3) 0.093(4) 0.057(3) -0.015(2) 0.000(2) -0.015(3)
O6 0.075(2) 0.0622(19) 0.091(2) -0.0158(17) -0.0024(18) -0.0054(17)
C114 0.074(3) 0.082(3) 0.042(2) 0.004(2) 0.006(2) -0.014(2)
C115 0.060(3) 0.075(3) 0.064(3) 0.008(2) -0.011(2) -0.011(2)
C116 0.069(3) 0.057(2) 0.055(2) 0.0043(19) -0.004(2) 0.002(2)
N2 0.087(3) 0.060(2) 0.070(2) -0.0122(19) -0.002(2) 0.003(2)
C118 0.053(2) 0.082(3) 0.055(2) -0.012(2) 0.0059(19) -0.002(2)
C119 0.058(2) 0.063(3) 0.059(2) -0.012(2) 0.0008(19) 0.010(2)
C120 0.072(3) 0.081(3) 0.087(4) -0.029(3) 0.011(3) -0.024(3)
C121 0.070(3) 0.061(3) 0.058(2) 0.010(2) -0.003(2) -0.010(2)
C122 0.117(5) 0.075(3) 0.076(3) -0.011(3) -0.023(3) 0.022(3)
C123 0.060(3) 0.093(3) 0.052(2) 0.011(2) 0.006(2) -0.019(2)
C124 0.057(3) 0.069(3) 0.069(3) 0.003(2) -0.001(2) -0.002(2)
C125 0.083(3) 0.061(3) 0.070(3) -0.019(2) -0.005(2) 0.010(2)
C126 0.107(4) 0.061(3) 0.048(2) 0.004(2) 0.000(2) -0.002(3)
C127 0.066(3) 0.081(3) 0.097(4) -0.016(3) 0.004(3) 0.002(3)
C128 0.065(3) 0.096(4) 0.048(2) -0.004(2) 0.010(2) -0.008(3)
C129 0.071(3) 0.085(3) 0.086(4) -0.019(3) 0.013(3) 0.005(3)
C130 0.107(4) 0.063(3) 0.076(3) -0.004(2) -0.016(3) 0.013(3)
C131 0.100(5) 0.107(5) 0.113(5) -0.055(4) -0.002(4) -0.009(4)
K3 0.0494(5) 0.0506(5) 0.0486(5) 0.0042(3) 0.0029(4) -0.0002(4)
O13 0.0565(17) 0.0631(17) 0.0496(15) 0.0070(13) 0.0005(12) 0.0057(13)
N5 0.0511(19) 0.0550(19) 0.058(2) 0.0062(15) 0.0082(15) 0.0012(15)
O14 0.0629(18) 0.0559(16) 0.0615(17) 0.0131(13) 0.0052(14) -0.0048(13)
O15 0.0543(16) 0.0582(16) 0.0492(15) 0.0063(12) 0.0124(12) -0.0012(12)
N6 0.056(2) 0.0551(19) 0.057(2) -0.0049(16) -0.0065(16) 0.0052(15)
O16 0.0563(16) 0.0685(17) 0.0471(15) 0.0053(13) 0.0072(12) 0.0037(13)
O17 0.0577(17) 0.0571(16) 0.0635(17) -0.0009(13) 0.0012(13) 0.0006(13)
O18 0.0661(19) 0.0607(17) 0.0619(18) -0.0054(14) -0.0085(14) 0.0036(14)
C144 0.057(2) 0.069(3) 0.052(2) 0.014(2) 0.0013(19) 0.001(2)
C145 0.074(3) 0.067(3) 0.045(2) 0.0016(19) 0.002(2) -0.004(2)
C146 0.058(3) 0.059(2) 0.065(3) -0.007(2) 0.011(2) 0.007(2)
C147 0.049(2) 0.059(2) 0.079(3) 0.007(2) 0.011(2) 0.0068(19)
C148 0.082(3) 0.056(2) 0.054(2) 0.0108(19) -0.003(2) 0.010(2)
C149 0.069(3) 0.049(2) 0.071(3) 0.006(2) 0.019(2) 0.008(2)
C150 0.066(3) 0.067(3) 0.070(3) -0.010(2) -0.020(2) 0.009(2)
C151 0.067(3) 0.075(3) 0.039(2) 0.0065(19) 0.0070(18) -0.014(2)
C152 0.068(3) 0.075(3) 0.044(2) 0.016(2) -0.0031(19) -0.019(2)
C153 0.067(3) 0.069(3) 0.069(3) -0.016(2) -0.002(2) -0.001(2)
C154 0.074(3) 0.056(2) 0.056(2) 0.0102(19) -0.001(2) -0.004(2)
C155 0.054(2) 0.066(3) 0.068(3) 0.019(2) 0.006(2) 0.006(2)
C156 0.064(3) 0.055(2) 0.068(3) -0.006(2) 0.001(2) 0.008(2)
C157 0.065(3) 0.070(3) 0.050(2) 0.002(2) 0.0097(19) -0.002(2)
C158 0.061(3) 0.051(2) 0.075(3) 0.003(2) 0.013(2) -0.0018(19)
C159 0.058(3) 0.064(3) 0.080(3) -0.007(2) -0.011(2) 0.008(2)
C160 0.055(2) 0.063(3) 0.069(3) -0.006(2) 0.015(2) -0.002(2)
C161 0.083(3) 0.069(3) 0.059(3) -0.011(2) -0.007(2) 0.005(2)

_geom_special_details            
;
 All esds (except the esd in the dihedral angle between two l.s. planes)
 are estimated using the full covariance matrix.  The cell esds are taken
 into account individually in the estimation of esds in distances, angles
 and torsion angles; correlations between esds in cell parameters are only
 used when they are defined by crystal symmetry.  An approximate (isotropic)
 treatment of cell esds is used for estimating esds involving l.s. planes.
;

loop_
_geom_bond_atom_site_label_1
_geom_bond_atom_site_label_2
_geom_bond_distance
_geom_bond_site_symmetry_2
_geom_bond_publ_flag
K1 O9 2.762(3) . ?
K1 O7 2.794(3) . ?
K1 O8 2.795(3) . ?
K1 O12 2.833(3) . ?
K1 O10 2.859(3) . ?
K1 O11 2.875(3) . ?
K1 N4 3.014(3) . ?
K1 N3 3.021(3) . ?
O7 C77 1.424(6) . ?
O7 C53 1.438(5) . ?
O8 C46 1.419(5) . ?
O8 C33 1.427(5) . ?
O9 C21 1.418(5) . ?
O9 C14 1.431(5) . ?
O10 C76 1.422(5) . ?
O10 C62 1.424(5) . ?
O11 C75 1.414(5) . ?
O11 C39 1.431(5) . ?
N3 C67 1.468(5) . ?
N3 C63 1.481(5) . ?
N3 C31 1.482(5) . ?
O12 C74 1.406(5) . ?
O12 C56 1.433(5) . ?
C9 C51 1.412(6) . ?
C9 C12 1.452(5) . ?
C9 C45 1.480(5) . ?
C10 C26 1.400(5) . ?
C10 C27 1.424(5) . ?
C10 B2 1.541(6) . ?
C11 C12 1.436(6) . ?
C11 C30 1.449(5) . ?
C11 B1 1.479(6) . ?
C12 C48 1.444(5) . ?
C13 C25 1.416(6) . ?
C13 C52 1.439(6) . ?
C13 C15 1.487(5) . ?
C14 C63 1.494(6) . ?
C14 H57 0.9700 . ?
C14 H58 0.9700 . ?
C15 C32 1.399(5) . ?
C15 C43 1.458(5) . ?
C16 C45 1.403(5) . ?
C16 C32 1.440(5) . ?
C16 B1 1.534(6) . ?
C17 C64 1.395(6) . ?
C17 C19 1.448(6) . ?
C17 C66 1.462(7) . ?
C18 C58 1.423(6) . ?
C18 C30 1.450(6) . ?
C18 C22 1.473(6) . ?
C19 C36 1.422(6) . ?
C19 C20 1.447(6) . ?
C20 C37 1.430(6) . ?
C20 C26 1.471(6) . ?
C21 C56 1.500(6) . ?
C21 H59 0.9700 . ?
C21 H60 0.9700 . ?
C22 C27 1.418(5) . ?
C22 C57 1.465(6) . ?
C23 C69 1.366(6) . ?
C23 C71 1.415(6) . ?
C23 H1 0.9300 . ?
C24 C34 1.378(6) . ?
C24 C35 1.386(6) . ?
C24 H2 0.9300 . ?
C25 C34 1.375(6) . ?
C25 H3 0.9300 . ?
C26 C71 1.479(6) . ?
C27 B1 1.527(6) . ?
C28 C51 1.377(6) . ?
C28 C41 1.382(6) . ?
C28 H4 0.9300 . ?
N4 C72 1.461(5) . ?
N4 C61 1.466(5) . ?
N4 C55 1.467(5) . ?
C30 C42 1.439(6) . ?
C31 C62 1.501(6) . ?
C31 H61 0.9700 . ?
C31 H62 0.9700 . ?
C32 B2 1.521(6) . ?
C33 C55 1.507(6) . ?
C33 H63 0.9700 . ?
C33 H64 0.9700 . ?
C34 H5 0.9300 . ?
C35 C52 1.439(6) . ?
C35 C66 1.464(7) . ?
C36 C52 1.438(6) . ?
C36 B2 1.477(6) . ?
C37 C73 1.389(6) . ?
C37 H6 0.9300 . ?
C38 C40 1.418(6) . ?
C38 C43 1.434(5) . ?
C38 C45 1.475(5) . ?
C39 C46 1.467(6) . ?
C39 H65 0.9700 . ?
C39 H66 0.9700 . ?
C40 C47 1.370(6) . ?
C40 H7 0.9300 . ?
C41 C48 1.406(6) . ?
C41 H8 0.9300 . ?
C42 C68 1.414(6) . ?
C42 C49 1.420(6) . ?
C43 C44 1.431(6) . ?
C44 C59 1.365(6) . ?
C44 H9 0.9300 . ?
C46 H67 0.9700 . ?
C46 H68 0.9700 . ?
C47 C59 1.383(6) . ?
C47 H10 0.9300 . ?
C48 C49 1.425(6) . ?
C49 H130 0.9300 . ?
C50 C65 1.378(7) . ?
C50 C57 1.428(6) . ?
C50 H11 0.9300 . ?
C51 H12 0.9300 . ?
C53 C72 1.486(7) . ?
C53 H69 0.9700 . ?
C53 H70 0.9700 . ?
C55 H71 0.9700 . ?
C55 H72 0.9700 . ?
C56 H73 0.9700 . ?
C56 H74 0.9700 . ?
C57 C71 1.432(6) . ?
C58 C60 1.391(7) . ?
C58 H13 0.9300 . ?
C59 H14 0.9300 . ?
C60 C68 1.378(7) . ?
C60 H15 0.9300 . ?
C61 C74 1.511(6) . ?
C61 H75 0.9700 . ?
C61 H76 0.9700 . ?
C62 H77 0.9700 . ?
C62 H78 0.9700 . ?
C63 H79 0.9700 . ?
C63 H80 0.9700 . ?
C64 C73 1.381(6) . ?
C64 H16 0.9300 . ?
C65 C69 1.393(7) . ?
C65 H17 0.9300 . ?
C66 H129 0.91(4) . ?
C67 C75 1.510(7) . ?
C67 H81 0.9700 . ?
C67 H82 0.9700 . ?
C68 H18 0.9300 . ?
C69 H19 0.9300 . ?
C72 H83 0.9700 . ?
C72 H84 0.9700 . ?
C73 H20 0.9300 . ?
C74 H85 0.9700 . ?
C74 H86 0.9700 . ?
C75 H87 0.9700 . ?
C75 H88 0.9700 . ?
C76 C77 1.501(7) . ?
C76 H89 0.9700 . ?
C76 H90 0.9700 . ?
C77 H91 0.9700 . ?
C77 H92 0.9700 . ?
K2 O2 2.704(3) . ?
K2 O6 2.761(3) . ?
K2 O1 2.834(3) . ?
K2 O4 2.878(3) . ?
K2 O3 2.879(3) . ?
K2 O5 2.899(3) . ?
K2 N1 2.989(3) . ?
K2 N2 3.011(4) . ?
O1 C114 1.428(5) . ?
O1 C118 1.430(5) . ?
O2 C121 1.413(5) . ?
O2 C123 1.441(5) . ?
O3 C115 1.424(5) . ?
O3 C112 1.435(5) . ?
O4 C128 1.424(5) . ?
O4 C129 1.427(6) . ?
O5 C126 1.416(5) . ?
O5 C122 1.440(6) . ?
N1 C116 1.470(5) . ?
N1 C119 1.472(5) . ?
N1 C124 1.475(5) . ?
C112 C120 1.447(7) . ?
C112 H21 0.9700 . ?
C112 H22 0.9700 . ?
O6 C131 1.361(7) . ?
O6 C120 1.394(6) . ?
C114 C126 1.460(7) . ?
C114 H23 0.9700 . ?
C114 H24 0.9700 . ?
C115 C124 1.510(6) . ?
C115 H25 0.9700 . ?
C115 H26 0.9700 . ?
C116 C121 1.529(6) . ?
C116 H27 0.9700 . ?
C116 H28 0.9700 . ?
N2 C130 1.446(6) . ?
N2 C127 1.474(7) . ?
N2 C125 1.502(6) . ?
C118 C119 1.510(6) . ?
C118 H29 0.9700 . ?
C118 H30 0.9700 . ?
C119 H31 0.9700 . ?
C119 H32 0.9700 . ?
C120 H33 0.9700 . ?
C120 H34 0.9700 . ?
C121 H35 0.9700 . ?
C121 H36 0.9700 . ?
C122 C130 1.515(7) . ?
C122 H37 0.9700 . ?
C122 H38 0.9700 . ?
C123 C128 1.468(7) . ?
C123 H39 0.9700 . ?
C123 H40 0.9700 . ?
C124 H41 0.9700 . ?
C124 H42 0.9700 . ?
C125 C131 1.440(8) . ?
C125 H43 0.9700 . ?
C125 H44 0.9700 . ?
C126 H45 0.9700 . ?
C126 H46 0.9700 . ?
C127 C129 1.435(8) . ?
C127 H47 0.9700 . ?
C127 H48 0.9700 . ?
C128 H49 0.9700 . ?
C128 H50 0.9700 . ?
C129 H51 0.9700 . ?
C129 H52 0.9700 . ?
C130 H53 0.9700 . ?
C130 H54 0.9700 . ?
C131 H55 0.9700 . ?
C131 H56 0.9700 . ?
K3 O14 2.711(3) . ?
K3 O17 2.838(3) . ?
K3 O18 2.846(3) . ?
K3 O15 2.852(3) . ?
K3 O13 2.857(3) . ?
K3 O16 2.857(3) . ?
K3 N5 3.065(3) . ?
K3 N6 3.083(3) . ?
K3 C151 3.502(4) . ?
O13 C145 1.422(5) . ?
O13 C144 1.422(5) . ?
N5 C147 1.459(5) . ?
N5 C155 1.470(5) . ?
N5 C149 1.475(5) . ?
O14 C154 1.412(5) . ?
O14 C152 1.434(5) . ?
O15 C160 1.422(5) . ?
O15 C151 1.445(5) . ?
N6 C159 1.468(5) . ?
N6 C156 1.472(5) . ?
N6 C148 1.484(6) . ?
O16 C157 1.428(5) . ?
O16 C146 1.439(5) . ?
O17 C153 1.416(5) . ?
O17 C158 1.435(5) . ?
O18 C150 1.437(5) . ?
O18 C161 1.443(5) . ?
C144 C155 1.500(6) . ?
C144 H93 0.9700 . ?
C144 H94 0.9700 . ?
C145 C157 1.490(6) . ?
C145 H95 0.9700 . ?
C145 H96 0.9700 . ?
C146 C156 1.485(6) . ?
C146 H97 0.9700 . ?
C146 H98 0.9700 . ?
C147 C160 1.503(6) . ?
C147 H99 0.9700 . ?
C147 H100 0.9700 . ?
C148 C154 1.500(6) . ?
C148 H101 0.9700 . ?
C148 H102 0.9700 . ?
C149 C158 1.504(6) . ?
C149 H103 0.9700 . ?
C149 H104 0.9700 . ?
C150 C159 1.512(6) . ?
C150 H105 0.9700 . ?
C150 H106 0.9700 . ?
C151 C152 1.475(6) . ?
C151 H107 0.9700 . ?
C151 H108 0.9700 . ?
C152 H109 0.9700 . ?
C152 H110 0.9700 . ?
C153 C161 1.475(6) . ?
C153 H111 0.9700 . ?
C153 H112 0.9700 . ?
C154 H113 0.9700 . ?
C154 H114 0.9700 . ?
C155 H115 0.9700 . ?
C155 H116 0.9700 . ?
C156 H117 0.9700 . ?
C156 H118 0.9700 . ?
C157 H119 0.9700 . ?
C157 H120 0.9700 . ?
C158 H121 0.9700 . ?
C158 H122 0.9700 . ?
C159 H123 0.9700 . ?
C159 H124 0.9700 . ?
C160 H125 0.9700 . ?
C160 H126 0.9700 . ?
C161 H127 0.9700 . ?
C161 H128 0.9700 . ?

loop_
_geom_angle_atom_site_label_1
_geom_angle_atom_site_label_2
_geom_angle_atom_site_label_3
_geom_angle
_geom_angle_site_symmetry_1
_geom_angle_site_symmetry_3
_geom_angle_publ_flag
O9 K1 O7 114.27(9) . . ?
O9 K1 O8 145.02(9) . . ?
O7 K1 O8 96.25(9) . . ?
O9 K1 O12 59.96(8) . . ?
O7 K1 O12 89.69(9) . . ?
O8 K1 O12 105.86(9) . . ?
O9 K1 O10 91.87(8) . . ?
O7 K1 O10 60.18(8) . . ?
O8 K1 O10 119.12(9) . . ?
O12 K1 O10 126.86(9) . . ?
O9 K1 O11 105.21(8) . . ?
O7 K1 O11 132.80(9) . . ?
O8 K1 O11 59.49(8) . . ?
O12 K1 O11 133.67(9) . . ?
O10 K1 O11 94.87(9) . . ?
O9 K1 N4 118.81(9) . . ?
O7 K1 N4 61.76(9) . . ?
O8 K1 N4 60.39(9) . . ?
O12 K1 N4 59.02(9) . . ?
O10 K1 N4 121.39(9) . . ?
O11 K1 N4 119.24(9) . . ?
O9 K1 N3 60.65(9) . . ?
O7 K1 N3 119.75(9) . . ?
O8 K1 N3 119.09(9) . . ?
O12 K1 N3 120.31(9) . . ?
O10 K1 N3 60.13(9) . . ?
O11 K1 N3 60.04(9) . . ?
N4 K1 N3 178.48(10) . . ?
C77 O7 C53 111.5(3) . . ?
C77 O7 K1 115.7(3) . . ?
C53 O7 K1 113.5(2) . . ?
C46 O8 C33 111.6(3) . . ?
C46 O8 K1 118.2(2) . . ?
C33 O8 K1 116.2(2) . . ?
C21 O9 C14 110.6(3) . . ?
C21 O9 K1 119.0(2) . . ?
C14 O9 K1 114.6(2) . . ?
C76 O10 C62 111.6(3) . . ?
C76 O10 K1 112.9(3) . . ?
C62 O10 K1 116.9(2) . . ?
C75 O11 C39 112.0(3) . . ?
C75 O11 K1 117.5(2) . . ?
C39 O11 K1 110.6(2) . . ?
C67 N3 C63 109.2(3) . . ?
C67 N3 C31 111.9(3) . . ?
C63 N3 C31 109.0(3) . . ?
C67 N3 K1 108.1(2) . . ?
C63 N3 K1 109.3(2) . . ?
C31 N3 K1 109.3(2) . . ?
C74 O12 C56 113.6(3) . . ?
C74 O12 K1 122.9(2) . . ?
C56 O12 K1 113.0(2) . . ?
C51 C9 C12 117.1(4) . . ?
C51 C9 C45 122.3(4) . . ?
C12 C9 C45 120.4(3) . . ?
C26 C10 C27 122.2(4) . . ?
C26 C10 B2 119.4(4) . . ?
C27 C10 B2 118.4(3) . . ?
C12 C11 C30 122.0(3) . . ?
C12 C11 B1 119.2(3) . . ?
C30 C11 B1 118.6(4) . . ?
C11 C12 C48 118.9(4) . . ?
C11 C12 C9 121.2(3) . . ?
C48 C12 C9 119.8(4) . . ?
C25 C13 C52 117.3(4) . . ?
C25 C13 C15 122.3(4) . . ?
C52 C13 C15 120.3(3) . . ?
O9 C14 C63 109.2(3) . . ?
O9 C14 H57 109.8 . . ?
C63 C14 H57 109.8 . . ?
O9 C14 H58 109.8 . . ?
C63 C14 H58 109.8 . . ?
H57 C14 H58 108.3 . . ?
C32 C15 C43 116.3(3) . . ?
C32 C15 C13 118.8(3) . . ?
C43 C15 C13 124.9(3) . . ?
C45 C16 C32 121.9(3) . . ?
C45 C16 B1 120.1(3) . . ?
C32 C16 B1 118.0(3) . . ?
C64 C17 C19 120.2(4) . . ?
C64 C17 C66 122.2(4) . . ?
C19 C17 C66 117.6(4) . . ?
C58 C18 C30 117.1(4) . . ?
C58 C18 C22 121.6(4) . . ?
C30 C18 C22 121.2(3) . . ?
C36 C19 C20 121.4(4) . . ?
C36 C19 C17 119.7(4) . . ?
C20 C19 C17 118.8(4) . . ?
C37 C20 C19 117.3(4) . . ?
C37 C20 C26 121.8(4) . . ?
C19 C20 C26 120.4(3) . . ?
O9 C21 C56 109.5(3) . . ?
O9 C21 H59 109.8 . . ?
C56 C21 H59 109.8 . . ?
O9 C21 H60 109.8 . . ?
C56 C21 H60 109.8 . . ?
H59 C21 H60 108.2 . . ?
C27 C22 C57 115.2(4) . . ?
C27 C22 C18 119.0(4) . . ?
C57 C22 C18 125.6(4) . . ?
C69 C23 C71 122.3(5) . . ?
C69 C23 H1 118.8 . . ?
C71 C23 H1 118.8 . . ?
C34 C24 C35 120.7(4) . . ?
C34 C24 H2 119.6 . . ?
C35 C24 H2 119.6 . . ?
C34 C25 C13 122.2(4) . . ?
C34 C25 H3 118.9 . . ?
C13 C25 H3 118.9 . . ?
C10 C26 C20 119.2(4) . . ?
C10 C26 C71 115.7(4) . . ?
C20 C26 C71 125.0(4) . . ?
C22 C27 C10 121.5(4) . . ?
C22 C27 B1 119.7(4) . . ?
C10 C27 B1 118.9(3) . . ?
C51 C28 C41 121.6(4) . . ?
C51 C28 H4 119.2 . . ?
C41 C28 H4 119.2 . . ?
C72 N4 C61 110.9(4) . . ?
C72 N4 C55 109.3(3) . . ?
C61 N4 C55 110.0(3) . . ?
C72 N4 K1 107.4(3) . . ?
C61 N4 K1 109.2(2) . . ?
C55 N4 K1 110.0(2) . . ?
C42 C30 C11 118.5(4) . . ?
C42 C30 C18 120.7(4) . . ?
C11 C30 C18 120.8(4) . . ?
N3 C31 C62 114.5(4) . . ?
N3 C31 H61 108.6 . . ?
C62 C31 H61 108.6 . . ?
N3 C31 H62 108.6 . . ?
C62 C31 H62 108.6 . . ?
H61 C31 H62 107.6 . . ?
C15 C32 C16 121.5(3) . . ?
C15 C32 B2 119.7(3) . . ?
C16 C32 B2 118.8(3) . . ?
O8 C33 C55 108.8(3) . . ?
O8 C33 H63 109.9 . . ?
C55 C33 H63 109.9 . . ?
O8 C33 H64 109.9 . . ?
C55 C33 H64 109.9 . . ?
H63 C33 H64 108.3 . . ?
C25 C34 C24 120.5(4) . . ?
C25 C34 H5 119.7 . . ?
C24 C34 H5 119.7 . . ?
C24 C35 C52 120.0(4) . . ?
C24 C35 C66 122.1(4) . . ?
C52 C35 C66 117.9(4) . . ?
C19 C36 C52 121.9(4) . . ?
C19 C36 B2 118.9(4) . . ?
C52 C36 B2 118.2(4) . . ?
C73 C37 C20 121.8(4) . . ?
C73 C37 H6 119.1 . . ?
C20 C37 H6 119.1 . . ?
C40 C38 C43 117.5(3) . . ?
C40 C38 C45 121.7(3) . . ?
C43 C38 C45 120.3(3) . . ?
O11 C39 C46 109.2(4) . . ?
O11 C39 H65 109.8 . . ?
C46 C39 H65 109.8 . . ?
O11 C39 H66 109.8 . . ?
C46 C39 H66 109.8 . . ?
H65 C39 H66 108.3 . . ?
C47 C40 C38 122.8(4) . . ?
C47 C40 H7 118.6 . . ?
C38 C40 H7 118.6 . . ?
C28 C41 C48 120.4(4) . . ?
C28 C41 H8 119.8 . . ?
C48 C41 H8 119.8 . . ?
C68 C42 C49 123.2(4) . . ?
C68 C42 C30 118.3(4) . . ?
C49 C42 C30 118.4(4) . . ?
C44 C43 C38 117.2(4) . . ?
C44 C43 C15 121.9(4) . . ?
C38 C43 C15 120.2(3) . . ?
C59 C44 C43 122.9(4) . . ?
C59 C44 H9 118.5 . . ?
C43 C44 H9 118.5 . . ?
C16 C45 C38 115.2(3) . . ?
C16 C45 C9 119.1(3) . . ?
C38 C45 C9 125.6(3) . . ?
O8 C46 C39 110.1(4) . . ?
O8 C46 H67 109.6 . . ?
C39 C46 H67 109.6 . . ?
O8 C46 H68 109.6 . . ?
C39 C46 H68 109.6 . . ?
H67 C46 H68 108.2 . . ?
C40 C47 C59 120.1(4) . . ?
C40 C47 H10 119.9 . . ?
C59 C47 H10 119.9 . . ?
C41 C48 C49 123.1(4) . . ?
C41 C48 C12 119.0(4) . . ?
C49 C48 C12 117.9(4) . . ?
C42 C49 C48 124.0(4) . . ?
C42 C49 H130 118.0 . . ?
C48 C49 H130 118.0 . . ?
C65 C50 C57 122.5(5) . . ?
C65 C50 H11 118.8 . . ?
C57 C50 H11 118.8 . . ?
C28 C51 C9 121.9(4) . . ?
C28 C51 H12 119.1 . . ?
C9 C51 H12 119.1 . . ?
C36 C52 C35 119.7(4) . . ?
C36 C52 C13 121.4(3) . . ?
C35 C52 C13 118.9(4) . . ?
O7 C53 C72 110.2(4) . . ?
O7 C53 H69 109.6 . . ?
C72 C53 H69 109.6 . . ?
O7 C53 H70 109.6 . . ?
C72 C53 H70 109.6 . . ?
H69 C53 H70 108.1 . . ?
C11 B1 C27 119.3(4) . . ?
C11 B1 C16 118.3(4) . . ?
C27 B1 C16 122.3(4) . . ?
N4 C55 C33 114.4(3) . . ?
N4 C55 H71 108.7 . . ?
C33 C55 H71 108.7 . . ?
N4 C55 H72 108.7 . . ?
C33 C55 H72 108.7 . . ?
H71 C55 H72 107.6 . . ?
O12 C56 C21 108.8(3) . . ?
O12 C56 H73 109.9 . . ?
C21 C56 H73 109.9 . . ?
O12 C56 H74 109.9 . . ?
C21 C56 H74 109.9 . . ?
H73 C56 H74 108.3 . . ?
C50 C57 C71 116.2(4) . . ?
C50 C57 C22 122.2(4) . . ?
C71 C57 C22 121.0(4) . . ?
C60 C58 C18 121.0(5) . . ?
C60 C58 H13 119.5 . . ?
C18 C58 H13 119.5 . . ?
C44 C59 C47 119.5(4) . . ?
C44 C59 H14 120.3 . . ?
C47 C59 H14 120.3 . . ?
C68 C60 C58 121.9(4) . . ?
C68 C60 H15 119.1 . . ?
C58 C60 H15 119.1 . . ?
N4 C61 C74 114.1(4) . . ?
N4 C61 H75 108.7 . . ?
C74 C61 H75 108.7 . . ?
N4 C61 H76 108.7 . . ?
C74 C61 H76 108.7 . . ?
H75 C61 H76 107.6 . . ?
O10 C62 C31 108.7(3) . . ?
O10 C62 H77 109.9 . . ?
C31 C62 H77 109.9 . . ?
O10 C62 H78 109.9 . . ?
C31 C62 H78 109.9 . . ?
H77 C62 H78 108.3 . . ?
N3 C63 C14 113.4(3) . . ?
N3 C63 H79 108.9 . . ?
C14 C63 H79 108.9 . . ?
N3 C63 H80 108.9 . . ?
C14 C63 H80 108.9 . . ?
H79 C63 H80 107.7 . . ?
C73 C64 C17 120.6(4) . . ?
C73 C64 H16 119.7 . . ?
C17 C64 H16 119.7 . . ?
C50 C65 C69 120.4(4) . . ?
C50 C65 H17 119.8 . . ?
C69 C65 H17 119.8 . . ?
C17 C66 C35 120.1(4) . . ?
C17 C66 H129 115(3) . . ?
C35 C66 H129 117(3) . . ?
N3 C67 C75 113.7(4) . . ?
N3 C67 H81 108.8 . . ?
C75 C67 H81 108.8 . . ?
N3 C67 H82 108.8 . . ?
C75 C67 H82 108.8 . . ?
H81 C67 H82 107.7 . . ?
C60 C68 C42 120.7(4) . . ?
C60 C68 H18 119.6 . . ?
C42 C68 H18 119.6 . . ?
C23 C69 C65 119.2(5) . . ?
C23 C69 H19 120.4 . . ?
C65 C69 H19 120.4 . . ?
C36 B2 C32 119.3(4) . . ?
C36 B2 C10 118.4(4) . . ?
C32 B2 C10 122.2(4) . . ?
C23 C71 C57 119.4(4) . . ?
C23 C71 C26 120.7(4) . . ?
C57 C71 C26 119.3(4) . . ?
N4 C72 C53 114.7(4) . . ?
N4 C72 H83 108.6 . . ?
C53 C72 H83 108.6 . . ?
N4 C72 H84 108.6 . . ?
C53 C72 H84 108.6 . . ?
H83 C72 H84 107.6 . . ?
C64 C73 C37 120.9(4) . . ?
C64 C73 H20 119.6 . . ?
C37 C73 H20 119.6 . . ?
O12 C74 C61 109.1(4) . . ?
O12 C74 H85 109.9 . . ?
C61 C74 H85 109.9 . . ?
O12 C74 H86 109.9 . . ?
C61 C74 H86 109.9 . . ?
H85 C74 H86 108.3 . . ?
O11 C75 C67 108.7(4) . . ?
O11 C75 H87 109.9 . . ?
C67 C75 H87 109.9 . . ?
O11 C75 H88 109.9 . . ?
C67 C75 H88 109.9 . . ?
H87 C75 H88 108.3 . . ?
O10 C76 C77 109.1(4) . . ?
O10 C76 H89 109.9 . . ?
C77 C76 H89 109.9 . . ?
O10 C76 H90 109.9 . . ?
C77 C76 H90 109.9 . . ?
H89 C76 H90 108.3 . . ?
O7 C77 C76 108.7(4) . . ?
O7 C77 H91 109.9 . . ?
C76 C77 H91 109.9 . . ?
O7 C77 H92 109.9 . . ?
C76 C77 H92 109.9 . . ?
H91 C77 H92 108.3 . . ?
O2 K2 O6 126.00(10) . . ?
O2 K2 O1 97.91(9) . . ?
O6 K2 O1 131.55(10) . . ?
O2 K2 O4 61.78(9) . . ?
O6 K2 O4 102.14(10) . . ?
O1 K2 O4 117.67(8) . . ?
O2 K2 O3 101.28(9) . . ?
O6 K2 O3 59.94(9) . . ?
O1 K2 O3 95.58(8) . . ?
O4 K2 O3 143.52(8) . . ?
O2 K2 O5 138.37(10) . . ?
O6 K2 O5 91.79(10) . . ?
O1 K2 O5 58.67(9) . . ?
O4 K2 O5 96.94(10) . . ?
O3 K2 O5 113.97(10) . . ?
O2 K2 N1 60.44(9) . . ?
O6 K2 N1 120.32(10) . . ?
O1 K2 N1 61.27(8) . . ?
O4 K2 N1 121.03(9) . . ?
O3 K2 N1 60.89(9) . . ?
O5 K2 N1 118.69(10) . . ?
O2 K2 N2 120.50(11) . . ?
O6 K2 N2 60.52(11) . . ?
O1 K2 N2 117.04(10) . . ?
O4 K2 N2 59.61(11) . . ?
O3 K2 N2 119.70(10) . . ?
O5 K2 N2 59.62(11) . . ?
N1 K2 N2 178.30(10) . . ?
C114 O1 C118 111.7(3) . . ?
C114 O1 K2 116.2(2) . . ?
C118 O1 K2 117.6(2) . . ?
C121 O2 C123 111.6(3) . . ?
C121 O2 K2 124.2(2) . . ?
C123 O2 K2 117.8(3) . . ?
C115 O3 C112 111.3(3) . . ?
C115 O3 K2 113.5(2) . . ?
C112 O3 K2 106.1(2) . . ?
C128 O4 C129 110.4(4) . . ?
C128 O4 K2 106.1(2) . . ?
C129 O4 K2 115.4(3) . . ?
C126 O5 C122 110.3(4) . . ?
C126 O5 K2 115.7(3) . . ?
C122 O5 K2 114.2(3) . . ?
C116 N1 C119 109.9(3) . . ?
C116 N1 C124 109.9(3) . . ?
C119 N1 C124 110.9(3) . . ?
C116 N1 K2 108.6(2) . . ?
C119 N1 K2 107.7(2) . . ?
C124 N1 K2 109.8(2) . . ?
O3 C112 C120 111.9(4) . . ?
O3 C112 H21 109.2 . . ?
C120 C112 H21 109.2 . . ?
O3 C112 H22 109.2 . . ?
C120 C112 H22 109.2 . . ?
H21 C112 H22 107.9 . . ?
C131 O6 C120 116.1(4) . . ?
C131 O6 K2 121.7(3) . . ?
C120 O6 K2 119.9(3) . . ?
O1 C114 C126 111.0(4) . . ?
O1 C114 H23 109.4 . . ?
C126 C114 H23 109.4 . . ?
O1 C114 H24 109.4 . . ?
C126 C114 H24 109.4 . . ?
H23 C114 H24 108.0 . . ?
O3 C115 C124 110.3(3) . . ?
O3 C115 H25 109.6 . . ?
C124 C115 H25 109.6 . . ?
O3 C115 H26 109.6 . . ?
C124 C115 H26 109.6 . . ?
H25 C115 H26 108.1 . . ?
N1 C116 C121 113.6(3) . . ?
N1 C116 H27 108.9 . . ?
C121 C116 H27 108.9 . . ?
N1 C116 H28 108.9 . . ?
C121 C116 H28 108.9 . . ?
H27 C116 H28 107.7 . . ?
C130 N2 C127 110.2(4) . . ?
C130 N2 C125 110.3(4) . . ?
C127 N2 C125 110.3(4) . . ?
C130 N2 K2 110.9(3) . . ?
C127 N2 K2 109.7(3) . . ?
C125 N2 K2 105.3(3) . . ?
O1 C118 C119 110.3(3) . . ?
O1 C118 H29 109.6 . . ?
C119 C118 H29 109.6 . . ?
O1 C118 H30 109.6 . . ?
C119 C118 H30 109.6 . . ?
H29 C118 H30 108.1 . . ?
N1 C119 C118 113.9(4) . . ?
N1 C119 H31 108.8 . . ?
C118 C119 H31 108.8 . . ?
N1 C119 H32 108.8 . . ?
C118 C119 H32 108.8 . . ?
H31 C119 H32 107.7 . . ?
O6 C120 C112 109.9(4) . . ?
O6 C120 H33 109.7 . . ?
C112 C120 H33 109.7 . . ?
O6 C120 H34 109.7 . . ?
C112 C120 H34 109.7 . . ?
H33 C120 H34 108.2 . . ?
O2 C121 C116 109.0(3) . . ?
O2 C121 H35 109.9 . . ?
C116 C121 H35 109.9 . . ?
O2 C121 H36 109.9 . . ?
C116 C121 H36 109.9 . . ?
H35 C121 H36 108.3 . . ?
O5 C122 C130 108.1(4) . . ?
O5 C122 H37 110.1 . . ?
C130 C122 H37 110.1 . . ?
O5 C122 H38 110.1 . . ?
C130 C122 H38 110.1 . . ?
H37 C122 H38 108.4 . . ?
O2 C123 C128 110.0(4) . . ?
O2 C123 H39 109.7 . . ?
C128 C123 H39 109.7 . . ?
O2 C123 H40 109.7 . . ?
C128 C123 H40 109.7 . . ?
H39 C123 H40 108.2 . . ?
N1 C124 C115 112.0(4) . . ?
N1 C124 H41 109.2 . . ?
C115 C124 H41 109.2 . . ?
N1 C124 H42 109.2 . . ?
C115 C124 H42 109.2 . . ?
H41 C124 H42 107.9 . . ?
C131 C125 N2 115.1(4) . . ?
C131 C125 H43 108.5 . . ?
N2 C125 H43 108.5 . . ?
C131 C125 H44 108.5 . . ?
N2 C125 H44 108.5 . . ?
H43 C125 H44 107.5 . . ?
O5 C126 C114 110.1(4) . . ?
O5 C126 H45 109.6 . . ?
C114 C126 H45 109.6 . . ?
O5 C126 H46 109.6 . . ?
C114 C126 H46 109.6 . . ?
H45 C126 H46 108.2 . . ?
C129 C127 N2 114.8(4) . . ?
C129 C127 H47 108.6 . . ?
N2 C127 H47 108.6 . . ?
C129 C127 H48 108.6 . . ?
N2 C127 H48 108.6 . . ?
H47 C127 H48 107.5 . . ?
O4 C128 C123 111.0(4) . . ?
O4 C128 H49 109.4 . . ?
C123 C128 H49 109.4 . . ?
O4 C128 H50 109.4 . . ?
C123 C128 H50 109.4 . . ?
H49 C128 H50 108.0 . . ?
O4 C129 C127 110.4(4) . . ?
O4 C129 H51 109.6 . . ?
C127 C129 H51 109.6 . . ?
O4 C129 H52 109.6 . . ?
C127 C129 H52 109.6 . . ?
H51 C129 H52 108.1 . . ?
N2 C130 C122 112.3(4) . . ?
N2 C130 H53 109.1 . . ?
C122 C130 H53 109.1 . . ?
N2 C130 H54 109.1 . . ?
C122 C130 H54 109.1 . . ?
H53 C130 H54 107.9 . . ?
O6 C131 C125 113.7(5) . . ?
O6 C131 H55 108.8 . . ?
C125 C131 H55 108.8 . . ?
O6 C131 H56 108.8 . . ?
C125 C131 H56 108.8 . . ?
H55 C131 H56 107.7 . . ?
O14 K3 O17 120.20(9) . . ?
O14 K3 O18 94.06(9) . . ?
O17 K3 O18 60.16(8) . . ?
O14 K3 O15 62.13(8) . . ?
O17 K3 O15 92.50(8) . . ?
O18 K3 O15 129.45(9) . . ?
O14 K3 O13 131.58(9) . . ?
O17 K3 O13 102.27(8) . . ?
O18 K3 O13 128.88(9) . . ?
O15 K3 O13 96.21(8) . . ?
O14 K3 O16 95.34(9) . . ?
O17 K3 O16 139.33(9) . . ?
O18 K3 O16 101.29(9) . . ?
O15 K3 O16 123.39(8) . . ?
O13 K3 O16 59.31(8) . . ?
O14 K3 N5 121.88(9) . . ?
O17 K3 N5 59.94(9) . . ?
O18 K3 N5 119.63(9) . . ?
O15 K3 N5 59.88(8) . . ?
O13 K3 N5 60.00(9) . . ?
O16 K3 N5 119.13(9) . . ?
O14 K3 N6 59.44(9) . . ?
O17 K3 N6 120.63(9) . . ?
O18 K3 N6 60.74(9) . . ?
O15 K3 N6 121.34(9) . . ?
O13 K3 N6 118.40(9) . . ?
O16 K3 N6 59.31(8) . . ?
N5 K3 N6 178.31(10) . . ?
O14 K3 C151 42.57(10) . . ?
O17 K3 C151 93.79(10) . . ?
O18 K3 C151 110.51(10) . . ?
O15 K3 C151 23.57(9) . . ?
O13 K3 C151 118.71(9) . . ?
O16 K3 C151 126.83(10) . . ?
N5 K3 C151 80.12(10) . . ?
N6 K3 C151 101.33(10) . . ?
C145 O13 C144 111.8(3) . . ?
C145 O13 K3 112.6(2) . . ?
C144 O13 K3 117.3(2) . . ?
C147 N5 C155 110.6(3) . . ?
C147 N5 C149 110.0(3) . . ?
C155 N5 C149 110.1(3) . . ?
C147 N5 K3 108.5(2) . . ?
C155 N5 K3 108.4(2) . . ?
C149 N5 K3 109.1(2) . . ?
C154 O14 C152 113.3(3) . . ?
C154 O14 K3 119.8(2) . . ?
C152 O14 K3 116.5(2) . . ?
C160 O15 C151 111.6(3) . . ?
C160 O15 K3 115.4(2) . . ?
C151 O15 K3 104.3(2) . . ?
C159 N6 C156 111.5(4) . . ?
C159 N6 C148 110.2(3) . . ?
C156 N6 C148 110.6(3) . . ?
C159 N6 K3 106.9(2) . . ?
C156 N6 K3 109.4(2) . . ?
C148 N6 K3 108.1(2) . . ?
C157 O16 C146 112.3(3) . . ?
C157 O16 K3 116.8(2) . . ?
C146 O16 K3 114.8(2) . . ?
C153 O17 C158 111.5(3) . . ?
C153 O17 K3 115.2(2) . . ?
C158 O17 K3 113.3(2) . . ?
C150 O18 C161 111.2(3) . . ?
C150 O18 K3 113.7(2) . . ?
C161 O18 K3 111.0(2) . . ?
O13 C144 C155 109.8(3) . . ?
O13 C144 H93 109.7 . . ?
C155 C144 H93 109.7 . . ?
O13 C144 H94 109.7 . . ?
C155 C144 H94 109.7 . . ?
H93 C144 H94 108.2 . . ?
O13 C145 C157 110.0(3) . . ?
O13 C145 H95 109.7 . . ?
C157 C145 H95 109.7 . . ?
O13 C145 H96 109.7 . . ?
C157 C145 H96 109.7 . . ?
H95 C145 H96 108.2 . . ?
O16 C146 C156 108.5(3) . . ?
O16 C146 H97 110.0 . . ?
C156 C146 H97 110.0 . . ?
O16 C146 H98 110.0 . . ?
C156 C146 H98 110.0 . . ?
H97 C146 H98 108.4 . . ?
N5 C147 C160 113.6(4) . . ?
N5 C147 H99 108.8 . . ?
C160 C147 H99 108.8 . . ?
N5 C147 H100 108.8 . . ?
C160 C147 H100 108.8 . . ?
H99 C147 H100 107.7 . . ?
N6 C148 C154 113.2(3) . . ?
N6 C148 H101 108.9 . . ?
C154 C148 H101 108.9 . . ?
N6 C148 H102 108.9 . . ?
C154 C148 H102 108.9 . . ?
H101 C148 H102 107.8 . . ?
N5 C149 C158 113.9(3) . . ?
N5 C149 H103 108.8 . . ?
C158 C149 H103 108.8 . . ?
N5 C149 H104 108.8 . . ?
C158 C149 H104 108.8 . . ?
H103 C149 H104 107.7 . . ?
O18 C150 C159 108.7(4) . . ?
O18 C150 H105 110.0 . . ?
C159 C150 H105 110.0 . . ?
O18 C150 H106 110.0 . . ?
C159 C150 H106 110.0 . . ?
H105 C150 H106 108.3 . . ?
O15 C151 C152 108.5(3) . . ?
O15 C151 K3 52.12(18) . . ?
C152 C151 K3 81.3(2) . . ?
O15 C151 H107 110.0 . . ?
C152 C151 H107 110.0 . . ?
K3 C151 H107 79.4 . . ?
O15 C151 H108 110.0 . . ?
C152 C151 H108 110.0 . . ?
K3 C151 H108 161.9 . . ?
H107 C151 H108 108.4 . . ?
O14 C152 C151 109.3(3) . . ?
O14 C152 H109 109.8 . . ?
C151 C152 H109 109.8 . . ?
O14 C152 H110 109.8 . . ?
C151 C152 H110 109.8 . . ?
H109 C152 H110 108.3 . . ?
O17 C153 C161 109.3(4) . . ?
O17 C153 H111 109.8 . . ?
C161 C153 H111 109.8 . . ?
O17 C153 H112 109.8 . . ?
C161 C153 H112 109.8 . . ?
H111 C153 H112 108.3 . . ?
O14 C154 C148 108.3(3) . . ?
O14 C154 H113 110.0 . . ?
C148 C154 H113 110.0 . . ?
O14 C154 H114 110.0 . . ?
C148 C154 H114 110.0 . . ?
H113 C154 H114 108.4 . . ?
N5 C155 C144 114.9(3) . . ?
N5 C155 H115 108.5 . . ?
C144 C155 H115 108.5 . . ?
N5 C155 H116 108.5 . . ?
C144 C155 H116 108.5 . . ?
H115 C155 H116 107.5 . . ?
N6 C156 C146 115.1(3) . . ?
N6 C156 H117 108.5 . . ?
C146 C156 H117 108.5 . . ?
N6 C156 H118 108.5 . . ?
C146 C156 H118 108.5 . . ?
H117 C156 H118 107.5 . . ?
O16 C157 C145 108.3(3) . . ?
O16 C157 H119 110.0 . . ?
C145 C157 H119 110.0 . . ?
O16 C157 H120 110.0 . . ?
C145 C157 H120 110.0 . . ?
H119 C157 H120 108.4 . . ?
O17 C158 C149 108.1(3) . . ?
O17 C158 H121 110.1 . . ?
C149 C158 H121 110.1 . . ?
O17 C158 H122 110.1 . . ?
C149 C158 H122 110.1 . . ?
H121 C158 H122 108.4 . . ?
N6 C159 C150 113.8(4) . . ?
N6 C159 H123 108.8 . . ?
C150 C159 H123 108.8 . . ?
N6 C159 H124 108.8 . . ?
C150 C159 H124 108.8 . . ?
H123 C159 H124 107.7 . . ?
O15 C160 C147 109.1(3) . . ?
O15 C160 H125 109.9 . . ?
C147 C160 H125 109.9 . . ?
O15 C160 H126 109.9 . . ?
C147 C160 H126 109.9 . . ?
H125 C160 H126 108.3 . . ?
O18 C161 C153 108.9(4) . . ?
O18 C161 H127 109.9 . . ?
C153 C161 H127 109.9 . . ?
O18 C161 H128 109.9 . . ?
C153 C161 H128 109.9 . . ?
H127 C161 H128 108.3 . . ?

loop_
_geom_torsion_atom_site_label_1
_geom_torsion_atom_site_label_2
_geom_torsion_atom_site_label_3
_geom_torsion_atom_site_label_4
_geom_torsion
_geom_torsion_site_symmetry_1
_geom_torsion_site_symmetry_2
_geom_torsion_site_symmetry_3
_geom_torsion_site_symmetry_4
_geom_torsion_publ_flag
C30 C11 C12 C48 4.2(5) . . . . ?
B1 C11 C12 C48 -171.1(3) . . . . ?
C30 C11 C12 C9 -178.8(3) . . . . ?
B1 C11 C12 C9 5.9(5) . . . . ?
C51 C9 C12 C11 -172.4(3) . . . . ?
C45 C9 C12 C11 2.6(5) . . . . ?
C51 C9 C12 C48 4.6(5) . . . . ?
C45 C9 C12 C48 179.5(3) . . . . ?
C21 O9 C14 C63 161.2(3) . . . . ?
K1 O9 C14 C63 -60.9(4) . . . . ?
C25 C13 C15 C32 -159.4(3) . . . . ?
C52 C13 C15 C32 16.0(5) . . . . ?
C25 C13 C15 C43 22.7(5) . . . . ?
C52 C13 C15 C43 -161.9(3) . . . . ?
C64 C17 C19 C36 171.5(4) . . . . ?
C66 C17 C19 C36 -11.1(6) . . . . ?
C64 C17 C19 C20 -6.4(6) . . . . ?
C66 C17 C19 C20 171.1(4) . . . . ?
C36 C19 C20 C37 -171.4(3) . . . . ?
C17 C19 C20 C37 6.4(5) . . . . ?
C36 C19 C20 C26 1.3(5) . . . . ?
C17 C19 C20 C26 179.1(3) . . . . ?
C14 O9 C21 C56 176.2(3) . . . . ?
K1 O9 C21 C56 40.4(4) . . . . ?
C58 C18 C22 C27 -164.5(4) . . . . ?
C30 C18 C22 C27 11.6(5) . . . . ?
C58 C18 C22 C57 21.0(6) . . . . ?
C30 C18 C22 C57 -163.0(4) . . . . ?
C52 C13 C25 C34 4.3(6) . . . . ?
C15 C13 C25 C34 179.9(4) . . . . ?
C27 C10 C26 C20 -163.4(3) . . . . ?
B2 C10 C26 C20 15.3(5) . . . . ?
C27 C10 C26 C71 18.6(5) . . . . ?
B2 C10 C26 C71 -162.8(3) . . . . ?
C37 C20 C26 C10 158.6(4) . . . . ?
C19 C20 C26 C10 -13.7(5) . . . . ?
C37 C20 C26 C71 -23.6(6) . . . . ?
C19 C20 C26 C71 164.1(3) . . . . ?
C57 C22 C27 C10 -18.1(5) . . . . ?
C18 C22 C27 C10 166.7(3) . . . . ?
C57 C22 C27 B1 161.9(3) . . . . ?
C18 C22 C27 B1 -13.2(5) . . . . ?
C26 C10 C27 C22 -0.2(5) . . . . ?
B2 C10 C27 C22 -178.8(3) . . . . ?
C26 C10 C27 B1 179.8(3) . . . . ?
B2 C10 C27 B1 1.1(5) . . . . ?
C12 C11 C30 C42 -1.3(5) . . . . ?
B1 C11 C30 C42 174.0(3) . . . . ?
C12 C11 C30 C18 178.7(3) . . . . ?
B1 C11 C30 C18 -6.0(5) . . . . ?
C58 C18 C30 C42 -5.5(5) . . . . ?
C22 C18 C30 C42 178.3(3) . . . . ?
C58 C18 C30 C11 174.5(3) . . . . ?
C22 C18 C30 C11 -1.7(5) . . . . ?
C67 N3 C31 C62 -162.1(4) . . . . ?
C63 N3 C31 C62 77.1(4) . . . . ?
K1 N3 C31 C62 -42.4(4) . . . . ?
C43 C15 C32 C16 -17.3(5) . . . . ?
C13 C15 C32 C16 164.6(3) . . . . ?
C43 C15 C32 B2 162.1(3) . . . . ?
C13 C15 C32 B2 -15.9(5) . . . . ?
C45 C16 C32 C15 0.7(5) . . . . ?
B1 C16 C32 C15 -177.3(3) . . . . ?
C45 C16 C32 B2 -178.8(3) . . . . ?
B1 C16 C32 B2 3.2(5) . . . . ?
C46 O8 C33 C55 164.1(3) . . . . ?
K1 O8 C33 C55 -56.3(4) . . . . ?
C13 C25 C34 C24 1.3(6) . . . . ?
C35 C24 C34 C25 -4.5(7) . . . . ?
C34 C24 C35 C52 1.8(6) . . . . ?
C34 C24 C35 C66 180.0(5) . . . . ?
C20 C19 C36 C52 177.4(3) . . . . ?
C17 C19 C36 C52 -0.4(5) . . . . ?
C20 C19 C36 B2 8.9(5) . . . . ?
C17 C19 C36 B2 -168.9(3) . . . . ?
C19 C20 C37 C73 -2.3(6) . . . . ?
C26 C20 C37 C73 -174.9(4) . . . . ?
C75 O11 C39 C46 -170.5(4) . . . . ?
K1 O11 C39 C46 56.3(4) . . . . ?
C43 C38 C40 C47 -2.5(5) . . . . ?
C45 C38 C40 C47 -174.2(4) . . . . ?
C51 C28 C41 C48 2.4(6) . . . . ?
C11 C30 C42 C68 -179.2(4) . . . . ?
C18 C30 C42 C68 0.8(5) . . . . ?
C11 C30 C42 C49 -0.3(5) . . . . ?
C18 C30 C42 C49 179.7(3) . . . . ?
C40 C38 C43 C44 0.7(5) . . . . ?
C45 C38 C43 C44 172.6(3) . . . . ?
C40 C38 C43 C15 -169.7(3) . . . . ?
C45 C38 C43 C15 2.2(5) . . . . ?
C32 C15 C43 C44 -154.3(3) . . . . ?
C13 C15 C43 C44 23.6(5) . . . . ?
C32 C15 C43 C38 15.6(5) . . . . ?
C13 C15 C43 C38 -166.4(3) . . . . ?
C38 C43 C44 C59 1.6(6) . . . . ?
C15 C43 C44 C59 171.8(4) . . . . ?
C32 C16 C45 C38 17.0(5) . . . . ?
B1 C16 C45 C38 -164.9(3) . . . . ?
C32 C16 C45 C9 -163.6(3) . . . . ?
B1 C16 C45 C9 14.4(5) . . . . ?
C40 C38 C45 C16 153.2(3) . . . . ?
C43 C38 C45 C16 -18.2(5) . . . . ?
C40 C38 C45 C9 -26.0(5) . . . . ?
C43 C38 C45 C9 162.5(3) . . . . ?
C51 C9 C45 C16 161.7(3) . . . . ?
C12 C9 C45 C16 -12.9(5) . . . . ?
C51 C9 C45 C38 -19.0(5) . . . . ?
C12 C9 C45 C38 166.3(3) . . . . ?
C33 O8 C46 C39 177.5(3) . . . . ?
K1 O8 C46 C39 38.8(4) . . . . ?
O11 C39 C46 O8 -64.3(5) . . . . ?
C38 C40 C47 C59 1.9(6) . . . . ?
C28 C41 C48 C49 178.8(4) . . . . ?
C28 C41 C48 C12 -0.5(6) . . . . ?
C11 C12 C48 C41 174.0(3) . . . . ?
C9 C12 C48 C41 -3.0(5) . . . . ?
C11 C12 C48 C49 -5.3(5) . . . . ?
C9 C12 C48 C49 177.7(3) . . . . ?
C68 C42 C49 C48 177.8(4) . . . . ?
C30 C42 C49 C48 -1.0(6) . . . . ?
C41 C48 C49 C42 -175.4(4) . . . . ?
C12 C48 C49 C42 3.9(6) . . . . ?
C41 C28 C51 C9 -0.7(6) . . . . ?
C12 C9 C51 C28 -2.8(5) . . . . ?
C45 C9 C51 C28 -177.6(3) . . . . ?
C19 C36 C52 C35 2.4(5) . . . . ?
B2 C36 C52 C35 171.0(3) . . . . ?
C19 C36 C52 C13 -176.1(3) . . . . ?
B2 C36 C52 C13 -7.5(5) . . . . ?
C24 C35 C52 C36 -174.6(4) . . . . ?
C66 C35 C52 C36 7.1(6) . . . . ?
C24 C35 C52 C13 3.9(6) . . . . ?
C66 C35 C52 C13 -174.4(4) . . . . ?
C25 C13 C52 C36 171.7(3) . . . . ?
C15 C13 C52 C36 -3.9(5) . . . . ?
C25 C13 C52 C35 -6.8(5) . . . . ?
C15 C13 C52 C35 177.6(3) . . . . ?
C77 O7 C53 C72 171.6(4) . . . . ?
K1 O7 C53 C72 -55.6(4) . . . . ?
C12 C11 B1 C27 179.6(3) . . . . ?
C30 C11 B1 C27 4.2(5) . . . . ?
C12 C11 B1 C16 -4.3(5) . . . . ?
C30 C11 B1 C16 -179.8(3) . . . . ?
C22 C27 B1 C11 5.5(5) . . . . ?
C10 C27 B1 C11 -174.4(3) . . . . ?
C22 C27 B1 C16 -170.4(3) . . . . ?
C10 C27 B1 C16 9.7(5) . . . . ?
C45 C16 B1 C11 -6.0(5) . . . . ?
C32 C16 B1 C11 172.1(3) . . . . ?
C45 C16 B1 C27 170.0(3) . . . . ?
C32 C16 B1 C27 -11.9(5) . . . . ?
C72 N4 C55 C33 -154.1(4) . . . . ?
C61 N4 C55 C33 83.9(4) . . . . ?
K1 N4 C55 C33 -36.3(4) . . . . ?
O8 C33 C55 N4 62.7(5) . . . . ?
C74 O12 C56 C21 -161.5(4) . . . . ?
K1 O12 C56 C21 52.4(4) . . . . ?
O9 C21 C56 O12 -61.3(4) . . . . ?
C65 C50 C57 C71 0.7(6) . . . . ?
C65 C50 C57 C22 172.1(4) . . . . ?
C27 C22 C57 C50 -153.1(4) . . . . ?
C18 C22 C57 C50 21.6(6) . . . . ?
C27 C22 C57 C71 17.9(5) . . . . ?
C18 C22 C57 C71 -167.4(4) . . . . ?
C30 C18 C58 C60 5.7(6) . . . . ?
C22 C18 C58 C60 -178.1(4) . . . . ?
C43 C44 C59 C47 -2.2(6) . . . . ?
C40 C47 C59 C44 0.5(6) . . . . ?
C18 C58 C60 C68 -1.2(7) . . . . ?
C72 N4 C61 C74 68.9(5) . . . . ?
C55 N4 C61 C74 -170.0(4) . . . . ?
K1 N4 C61 C74 -49.3(4) . . . . ?
C76 O10 C62 C31 175.9(4) . . . . ?
K1 O10 C62 C31 -52.0(4) . . . . ?
N3 C31 C62 O10 64.7(5) . . . . ?
C67 N3 C63 C14 84.2(4) . . . . ?
C31 N3 C63 C14 -153.3(4) . . . . ?
K1 N3 C63 C14 -33.8(4) . . . . ?
O9 C14 C63 N3 64.0(5) . . . . ?
C19 C17 C64 C73 2.0(6) . . . . ?
C66 C17 C64 C73 -175.3(4) . . . . ?
C57 C50 C65 C69 -1.9(6) . . . . ?
C64 C17 C66 C35 -161.7(4) . . . . ?
C19 C17 C66 C35 20.9(7) . . . . ?
C24 C35 C66 C17 162.8(5) . . . . ?
C52 C35 C66 C17 -18.9(7) . . . . ?
C63 N3 C67 C75 -167.8(4) . . . . ?
C31 N3 C67 C75 71.5(5) . . . . ?
K1 N3 C67 C75 -48.9(4) . . . . ?
C58 C60 C68 C42 -3.9(7) . . . . ?
C49 C42 C68 C60 -174.9(4) . . . . ?
C30 C42 C68 C60 4.0(6) . . . . ?
C71 C23 C69 C65 1.0(6) . . . . ?
C50 C65 C69 C23 1.0(6) . . . . ?
C19 C36 B2 C32 176.2(3) . . . . ?
C52 C36 B2 C32 7.3(5) . . . . ?
C19 C36 B2 C10 -7.0(5) . . . . ?
C52 C36 B2 C10 -176.0(3) . . . . ?
C15 C32 B2 C36 4.6(5) . . . . ?
C16 C32 B2 C36 -175.9(3) . . . . ?
C15 C32 B2 C10 -172.0(3) . . . . ?
C16 C32 B2 C10 7.5(5) . . . . ?
C26 C10 B2 C36 -5.2(5) . . . . ?
C27 C10 B2 C36 173.5(3) . . . . ?
C26 C10 B2 C32 171.5(3) . . . . ?
C27 C10 B2 C32 -9.8(5) . . . . ?
C69 C23 C71 C57 -2.0(6) . . . . ?
C69 C23 C71 C26 -172.3(4) . . . . ?
C50 C57 C71 C23 1.1(5) . . . . ?
C22 C57 C71 C23 -170.4(3) . . . . ?
C50 C57 C71 C26 171.6(3) . . . . ?
C22 C57 C71 C26 0.1(5) . . . . ?
C10 C26 C71 C23 152.1(4) . . . . ?
C20 C26 C71 C23 -25.8(6) . . . . ?
C10 C26 C71 C57 -18.2(5) . . . . ?
C20 C26 C71 C57 163.9(3) . . . . ?
C61 N4 C72 C53 -159.4(4) . . . . ?
C55 N4 C72 C53 79.2(5) . . . . ?
K1 N4 C72 C53 -40.2(4) . . . . ?
O7 C53 C72 N4 67.3(5) . . . . ?
C17 C64 C73 C37 2.3(6) . . . . ?
C20 C37 C73 C64 -2.1(6) . . . . ?
C56 O12 C74 C61 -179.8(4) . . . . ?
K1 O12 C74 C61 -37.5(5) . . . . ?
N4 C61 C74 O12 58.8(5) . . . . ?
C39 O11 C75 C67 -177.1(4) . . . . ?
K1 O11 C75 C67 -47.5(4) . . . . ?
N3 C67 C75 O11 67.0(5) . . . . ?
C62 O10 C76 C77 -176.1(4) . . . . ?
K1 O10 C76 C77 49.8(5) . . . . ?
C53 O7 C77 C76 -179.5(4) . . . . ?
K1 O7 C77 C76 48.8(5) . . . . ?
O10 C76 C77 O7 -66.3(6) . . . . ?
C115 O3 C112 C120 176.3(4) . . . . ?
K2 O3 C112 C120 -59.7(4) . . . . ?
C118 O1 C114 C126 173.0(4) . . . . ?
K2 O1 C114 C126 -48.4(4) . . . . ?
C112 O3 C115 C124 172.9(4) . . . . ?
K2 O3 C115 C124 53.3(4) . . . . ?
C119 N1 C116 C121 -72.4(4) . . . . ?
C124 N1 C116 C121 165.3(4) . . . . ?
K2 N1 C116 C121 45.2(4) . . . . ?
C114 O1 C118 C119 -178.9(3) . . . . ?
K2 O1 C118 C119 43.1(4) . . . . ?
C116 N1 C119 C118 167.2(4) . . . . ?
C124 N1 C119 C118 -71.1(4) . . . . ?
K2 N1 C119 C118 49.0(4) . . . . ?
O1 C118 C119 N1 -64.4(5) . . . . ?
C131 O6 C120 C112 166.2(5) . . . . ?
K2 O6 C120 C112 -31.1(5) . . . . ?
O3 C112 C120 O6 63.2(5) . . . . ?
C123 O2 C121 C116 -169.1(3) . . . . ?
K2 O2 C121 C116 39.8(4) . . . . ?
N1 C116 C121 O2 -56.9(5) . . . . ?
C126 O5 C122 C130 -172.9(4) . . . . ?
K2 O5 C122 C130 54.7(5) . . . . ?
C121 O2 C123 C128 170.2(3) . . . . ?
K2 O2 C123 C128 -36.6(4) . . . . ?
C116 N1 C124 C115 -74.6(4) . . . . ?
C119 N1 C124 C115 163.7(4) . . . . ?
K2 N1 C124 C115 44.8(4) . . . . ?
O3 C115 C124 N1 -68.6(5) . . . . ?
C130 N2 C125 C131 -72.6(6) . . . . ?
C127 N2 C125 C131 165.4(5) . . . . ?
K2 N2 C125 C131 47.1(5) . . . . ?
C122 O5 C126 C114 -175.7(4) . . . . ?
K2 O5 C126 C114 -44.1(5) . . . . ?
O1 C114 C126 O5 61.4(5) . . . . ?
C130 N2 C127 C129 164.9(4) . . . . ?
C125 N2 C127 C129 -73.0(5) . . . . ?
K2 N2 C127 C129 42.5(5) . . . . ?
C129 O4 C128 C123 176.7(4) . . . . ?
K2 O4 C128 C123 -57.6(4) . . . . ?
O2 C123 C128 O4 66.0(5) . . . . ?
C128 O4 C129 C127 172.0(4) . . . . ?
K2 O4 C129 C127 51.8(5) . . . . ?
N2 C127 C129 O4 -65.2(6) . . . . ?
C127 N2 C130 C122 -76.5(6) . . . . ?
C125 N2 C130 C122 161.4(5) . . . . ?
K2 N2 C130 C122 45.2(5) . . . . ?
O5 C122 C130 N2 -68.8(6) . . . . ?
C120 O6 C131 C125 -162.1(5) . . . . ?
K2 O6 C131 C125 35.5(7) . . . . ?
N2 C125 C131 O6 -58.3(7) . . . . ?
C145 O13 C144 C155 177.2(3) . . . . ?
K3 O13 C144 C155 -50.7(4) . . . . ?
C144 O13 C145 C157 -170.2(3) . . . . ?
K3 O13 C145 C157 55.3(4) . . . . ?
C157 O16 C146 C156 163.6(3) . . . . ?
K3 O16 C146 C156 -59.8(4) . . . . ?
C155 N5 C147 C160 -161.1(4) . . . . ?
C149 N5 C147 C160 77.0(4) . . . . ?
K3 N5 C147 C160 -42.3(4) . . . . ?
C159 N6 C148 C154 -152.6(4) . . . . ?
C156 N6 C148 C154 83.6(4) . . . . ?
K3 N6 C148 C154 -36.1(4) . . . . ?
C147 N5 C149 C158 -154.6(4) . . . . ?
C155 N5 C149 C158 83.3(4) . . . . ?
K3 N5 C149 C158 -35.6(4) . . . . ?
C161 O18 C150 C159 175.7(4) . . . . ?
K3 O18 C150 C159 -58.1(4) . . . . ?
C160 O15 C151 C152 -172.4(3) . . . . ?
K3 O15 C151 C152 62.4(3) . . . . ?
C160 O15 C151 K3 125.2(3) . . . . ?
C154 O14 C152 C151 -177.5(3) . . . . ?
K3 O14 C152 C151 37.5(4) . . . . ?
O15 C151 C152 O14 -70.3(4) . . . . ?
K3 C151 C152 O14 -25.2(3) . . . . ?
C158 O17 C153 C161 175.6(4) . . . . ?
K3 O17 C153 C161 44.6(4) . . . . ?
C152 O14 C154 C148 157.3(3) . . . . ?
K3 O14 C154 C148 -59.0(4) . . . . ?
N6 C148 C154 O14 62.4(5) . . . . ?
C147 N5 C155 C144 76.3(4) . . . . ?
C149 N5 C155 C144 -162.0(4) . . . . ?
K3 N5 C155 C144 -42.6(4) . . . . ?
O13 C144 C155 N5 64.5(5) . . . . ?
C159 N6 C156 C146 82.4(4) . . . . ?
C148 N6 C156 C146 -154.6(4) . . . . ?
K3 N6 C156 C146 -35.7(4) . . . . ?
O16 C146 C156 N6 65.0(5) . . . . ?
C146 O16 C157 C145 177.7(3) . . . . ?
K3 O16 C157 C145 42.1(4) . . . . ?
O13 C145 C157 O16 -65.3(4) . . . . ?
C153 O17 C158 C149 165.7(4) . . . . ?
K3 O17 C158 C149 -62.3(4) . . . . ?
N5 C149 C158 O17 67.1(5) . . . . ?
C156 N6 C159 C150 -162.2(4) . . . . ?
C148 N6 C159 C150 74.5(5) . . . . ?
K3 N6 C159 C150 -42.7(4) . . . . ?
O18 C150 C159 N6 70.8(5) . . . . ?
C151 O15 C160 C147 -174.5(3) . . . . ?
K3 O15 C160 C147 -55.7(4) . . . . ?
N5 C147 C160 O15 67.9(5) . . . . ?
C150 O18 C161 C153 -176.7(4) . . . . ?
K3 O18 C161 C153 55.6(4) . . . . ?
O17 C153 C161 O18 -68.2(5) . . . . ?

_refine_diff_density_max         0.770
_refine_diff_density_min         -0.389
_refine_diff_density_rms         0.068

_shelxl_version_number           2013-4

_shelx_res_file                  
;
TITL
REM  Yadorkari-X generated
CELL 0.71075 15.4324 29.3994 21.2075 90.0000 97.6320 90.0000
ZERR 4.0 0.0012 0.0018 0.0013 0.0000 0.0020 0.0000
LATT 1
SYMM 1/2-X, 1/2+Y, 1/2-Z
REM  SPGR P21/n monoclinic
SFAC C H B K N O
UNIT 408 520 8 12 24 72
L.S. 10
FMAP 2
PLAN -20
ACTA
CONF
HTAB
WPDB -1
BOND $H
OMIT -10.000000 50.000000
OMIT  -3   0   3
OMIT  -2   1   4
OMIT   0   4   5
OMIT  -2   3   1
OMIT  -3   6   6
OMIT   1   3   7
OMIT   2   3   2
OMIT   1   2   2
OMIT   1   4   0
OMIT   0   3   3

WGHT    0.110900    7.685800
FVAR       0.97363
K1    4    0.380643    0.077204    0.556608    11.00000    0.05274    0.05105 =
         0.04257    0.00355    0.00603    0.00206
O7    6    0.278130    0.074702    0.655684    11.00000    0.06885    0.07008 =
         0.05640    0.01530    0.01985    0.00928
O8    6    0.518594    0.025303    0.617819    11.00000    0.05821    0.06327 =
         0.06166    0.00633    0.00503    0.00623
O9    6    0.290659    0.101774    0.440265    11.00000    0.06631    0.05418 =
         0.04072    0.00216    0.00182   -0.00052
O10   6    0.334120    0.160113    0.614021    11.00000    0.06789    0.06262 =
         0.05411    0.00391    0.01642    0.01290
O11   6    0.558874    0.103462    0.550864    11.00000    0.05271    0.06215 =
         0.06217    0.00414    0.00387   -0.00070
N3    5    0.420193    0.167353    0.498316    11.00000    0.06272    0.05222 =
         0.05061    0.00471    0.01094    0.00127
O12   6    0.265436    0.014565    0.487205    11.00000    0.06212    0.05408 =
         0.05339    0.00535   -0.00443   -0.00158
C9    1   -0.040282    0.084125    0.255697    11.00000    0.05453    0.05691 =
         0.03443   -0.00423    0.00285    0.00384
C10   1    0.298336    0.088991    0.238062    11.00000    0.05188    0.05954 =
         0.03386   -0.00035    0.00542   -0.00130
C11   1    0.069835    0.144187    0.237405    11.00000    0.06522    0.04828 =
         0.03469   -0.00056    0.00406    0.00594
C12   1   -0.018822    0.130677    0.240969    11.00000    0.06109    0.05637 =
         0.03198   -0.00364    0.00012    0.01426
C13   1    0.220804   -0.055925    0.243779    11.00000    0.05275    0.05774 =
         0.03881    0.00200   -0.00167    0.00231
C14   1    0.338381    0.130633    0.402837    11.00000    0.06910    0.06222 =
         0.04163    0.00712    0.01111    0.00484
AFIX  23
H57   2    0.303303    0.137161    0.362433    11.00000   -1.20000
H58   2    0.391453    0.115462    0.394380    11.00000   -1.20000
AFIX   0
C15   1    0.160477   -0.020773    0.263358    11.00000    0.05257    0.04752 =
         0.03697   -0.00208   -0.00574   -0.00063
C16   1    0.114293    0.059965    0.256789    11.00000    0.05081    0.05224 =
         0.03323   -0.00188   -0.00317    0.00123
C17   1    0.476922   -0.018194    0.197910    11.00000    0.05295    0.07658 =
         0.04838    0.00025    0.00660    0.00631
C18   1    0.183130    0.203509    0.221966    11.00000    0.08265    0.04548 =
         0.03941   -0.00138    0.00802   -0.00183
C19   1    0.418191    0.016169    0.216692    11.00000    0.05048    0.06263 =
         0.04179   -0.00092   -0.00022    0.00027
C20   1    0.444418    0.063412    0.216251    11.00000    0.04677    0.07470 =
         0.03701    0.00239    0.00042   -0.00296
C21   1    0.244666    0.067870    0.401737    11.00000    0.06744    0.05409 =
         0.04678   -0.00401   -0.00627    0.00696
AFIX  23
H59   2    0.285046    0.050929    0.379329    11.00000   -1.20000
H60   2    0.201489    0.082043    0.370430    11.00000   -1.20000
AFIX   0
C22   1    0.254445    0.170143    0.235298    11.00000    0.06733    0.05469 =
         0.03698    0.00097    0.00784   -0.00513
C23   1    0.500512    0.156739    0.275470    11.00000    0.07339    0.06701 =
         0.04533    0.00384    0.00471   -0.01927
AFIX  43
H1    2    0.542361    0.133907    0.276318    11.00000   -1.20000
AFIX   0
C24   1    0.335725   -0.123128    0.207479    11.00000    0.07105    0.05242 =
         0.06403   -0.00401    0.00238    0.01038
AFIX  43
H2    2    0.373956   -0.145820    0.198017    11.00000   -1.20000
AFIX   0
C25   1    0.194760   -0.101706    0.232463    11.00000    0.06421    0.04939 =
         0.05494    0.00436    0.00375    0.00004
AFIX  43
H3    2    0.138001   -0.110114    0.237532    11.00000   -1.20000
AFIX   0
C26   1    0.386002    0.099380    0.234074    11.00000    0.05899    0.05814 =
         0.03981    0.00552    0.00312   -0.00658
C27   1    0.233404    0.123339    0.238611    11.00000    0.06528    0.04950 =
         0.03739   -0.00028    0.00647   -0.00075
C28   1   -0.194567    0.104559    0.234843    11.00000    0.05338    0.07822 =
         0.04696   -0.00671   -0.00333    0.00863
AFIX  43
H4    2   -0.252780    0.095572    0.231449    11.00000   -1.20000
AFIX   0
N4    5    0.343403   -0.014024    0.612060    11.00000    0.05943    0.06183 =
         0.04943    0.00762    0.00764    0.00130
C30   1    0.092795    0.190663    0.223935    11.00000    0.07365    0.05429 =
         0.03321   -0.00033    0.00536    0.00674
C31   1    0.405757    0.204576    0.542885    11.00000    0.07793    0.05070 =
         0.06343    0.00143    0.00434   -0.00015
AFIX  23
H61   2    0.402261    0.233127    0.519764    11.00000   -1.20000
H62   2    0.456011    0.206267    0.575542    11.00000   -1.20000
AFIX   0
C32   1    0.179123    0.025103    0.253811    11.00000    0.04956    0.05559 =
         0.03277   -0.00392   -0.00108    0.00011
C33   1    0.505390   -0.022746    0.617972    11.00000    0.06463    0.05980 =
         0.05936    0.00156    0.00282    0.01057
AFIX  23
H63   2    0.555235   -0.037511    0.642300    11.00000   -1.20000
H64   2    0.499429   -0.034321    0.574781    11.00000   -1.20000
AFIX   0
C34   1    0.250623   -0.134136    0.214230    11.00000    0.07066    0.04856 =
         0.06541   -0.00324    0.00384    0.00421
AFIX  43
H5    2    0.230832   -0.163739    0.206387    11.00000   -1.20000
AFIX   0
C35   1    0.364950   -0.078606    0.214638    11.00000    0.05928    0.06191 =
         0.05067   -0.00148    0.00132    0.00709
C36   1    0.335247    0.003163    0.232975    11.00000    0.04955    0.06090 =
         0.03994   -0.00134    0.00114    0.00250
C37   1    0.523375    0.073718    0.190765    11.00000    0.05655    0.07384 =
         0.04892    0.00743   -0.00455   -0.00570
AFIX  43
H6    2    0.540623    0.103916    0.188462    11.00000   -1.20000
AFIX   0
C38   1    0.019518    0.004720    0.298577    11.00000    0.04855    0.05438 =
         0.03945   -0.00308   -0.00296   -0.00201
C39   1    0.614964    0.086110    0.604661    11.00000    0.05060    0.08212 =
         0.05413    0.00265    0.00180   -0.00083
AFIX  23
H65   2    0.599808    0.099736    0.643392    11.00000   -1.20000
H66   2    0.675260    0.093726    0.601034    11.00000   -1.20000
AFIX   0
C40   1   -0.045986   -0.003871    0.338063    11.00000    0.05125    0.06087 =
         0.04818   -0.00057   -0.00148   -0.00083
AFIX  43
H7    2   -0.086571    0.018839    0.342803    11.00000   -1.20000
AFIX   0
C41   1   -0.175152    0.149559    0.224076    11.00000    0.06259    0.07647 =
         0.04764   -0.00104   -0.00110    0.02199
AFIX  43
H8    2   -0.220149    0.170575    0.215146    11.00000   -1.20000
AFIX   0
C42   1    0.023880    0.223831    0.212576    11.00000    0.08362    0.05290 =
         0.04028    0.00085   -0.00240    0.00870
C43   1    0.083386   -0.030179    0.294153    11.00000    0.04799    0.05421 =
         0.04541   -0.00408   -0.00276   -0.00407
C44   1    0.075062   -0.071086    0.329423    11.00000    0.05684    0.05727 =
         0.05017    0.00252   -0.00095   -0.00085
AFIX  43
H9    2    0.116637   -0.093836    0.328035    11.00000   -1.20000
AFIX   0
C45   1    0.029723    0.049826    0.270067    11.00000    0.05027    0.05077 =
         0.03622   -0.00575    0.00023    0.00209
C46   1    0.604930    0.036563    0.607284    11.00000    0.05214    0.07965 =
         0.05699    0.00128    0.00203    0.00413
AFIX  23
H67   2    0.617092    0.023188    0.567578    11.00000   -1.20000
H68   2    0.646413    0.024259    0.641392    11.00000   -1.20000
AFIX   0
C47   1   -0.051980   -0.044224    0.369516    11.00000    0.05524    0.07830 =
         0.05117    0.01141    0.00601   -0.00997
AFIX  43
H10   2   -0.097027   -0.048765    0.393934    11.00000   -1.20000
AFIX   0
C48   1   -0.087756    0.163742    0.226550    11.00000    0.07080    0.05891 =
         0.03663   -0.00260    0.00284    0.01362
C49   1   -0.063496    0.209415    0.214756    11.00000    0.07546    0.06049 =
         0.04778   -0.00133    0.00168    0.02309
AFIX  43
H130  2   -0.107603    0.231118    0.208075    11.00000   -1.20000
AFIX   0
C50   1    0.376768    0.224320    0.276011    11.00000    0.08921    0.06300 =
         0.04357    0.00319    0.01712   -0.01647
AFIX  43
H11   2    0.336003    0.247460    0.277504    11.00000   -1.20000
AFIX   0
C51   1   -0.129843    0.072694    0.250474    11.00000    0.05519    0.06621 =
         0.04195   -0.00459    0.00113    0.00662
AFIX  43
H12   2   -0.145559    0.042808    0.257795    11.00000   -1.20000
AFIX   0
C52   1    0.307010   -0.043489    0.231056    11.00000    0.05308    0.05487 =
         0.04178    0.00051    0.00038    0.00431
C53   1    0.292752    0.034959    0.695153    11.00000    0.08807    0.08271 =
         0.05722    0.02204    0.03159    0.01917
AFIX  23
H69   2    0.252818    0.035056    0.726825    11.00000   -1.20000
H70   2    0.351998    0.035354    0.717184    11.00000   -1.20000
AFIX   0
B1    3    0.139168    0.109110    0.242797    11.00000    0.05816    0.05883 =
         0.03396    0.00084    0.00255   -0.00113
C55   1    0.423677   -0.032809    0.647264    11.00000    0.06548    0.05936 =
         0.05374    0.00709    0.00223    0.00315
AFIX  23
H71   2    0.417255   -0.065529    0.650267    11.00000   -1.20000
H72   2    0.430641   -0.020684    0.690178    11.00000   -1.20000
AFIX   0
C56   1    0.200278    0.036227    0.442744    11.00000    0.06171    0.06025 =
         0.05826   -0.00582   -0.01243   -0.00021
AFIX  23
H73   2    0.160087    0.053119    0.465382    11.00000   -1.20000
H74   2    0.167219    0.013496    0.416515    11.00000   -1.20000
AFIX   0
C57   1    0.347409    0.181064    0.251078    11.00000    0.07446    0.05487 =
         0.03818    0.00714    0.01087   -0.01373
C58   1    0.199089    0.248810    0.202847    11.00000    0.08207    0.05844 =
         0.05141    0.00622    0.00692   -0.00224
AFIX  43
H13   2    0.255552    0.257479    0.197340    11.00000   -1.20000
AFIX   0
C59   1    0.008830   -0.078205    0.365012    11.00000    0.06261    0.05824 =
         0.05673    0.01165    0.00195   -0.00439
AFIX  43
H14   2    0.004638   -0.105703    0.386071    11.00000   -1.20000
AFIX   0
C60   1    0.131477    0.280304    0.192281    11.00000    0.11095    0.04600 =
         0.05508    0.00296    0.00144    0.00088
AFIX  43
H15   2    0.144024    0.309820    0.180575    11.00000   -1.20000
AFIX   0
C61   1    0.309326   -0.044958    0.560417    11.00000    0.08118    0.05358 =
         0.06491    0.00704   -0.00263   -0.01322
AFIX  23
H75   2    0.288620   -0.072455    0.578812    11.00000   -1.20000
H76   2    0.356775   -0.053434    0.537024    11.00000   -1.20000
AFIX   0
C62   1    0.324900    0.199423    0.574506    11.00000    0.07730    0.05581 =
         0.05390    0.00243    0.00760    0.01640
AFIX  23
H77   2    0.316896    0.226159    0.599905    11.00000   -1.20000
H78   2    0.274080    0.196253    0.542590    11.00000   -1.20000
AFIX   0
C63   1    0.360804    0.173915    0.438158    11.00000    0.07077    0.05834 =
         0.05401    0.01074    0.01398    0.00134
AFIX  23
H79   2    0.388194    0.194496    0.411009    11.00000   -1.20000
H80   2    0.307296    0.188123    0.447640    11.00000   -1.20000
AFIX   0
C64   1    0.553173   -0.005480    0.173820    11.00000    0.05270    0.08107 =
         0.05640    0.00219    0.00971    0.00445
AFIX  43
H16   2    0.589646   -0.027738    0.160643    11.00000   -1.20000
AFIX   0
C65   1    0.463262    0.233061    0.297948    11.00000    0.09974    0.07092 =
         0.04928    0.00156    0.01355   -0.04033
AFIX  43
H17   2    0.479993    0.261962    0.312689    11.00000   -1.20000
AFIX   0
C66   1    0.454928   -0.065792    0.207791    11.00000    0.07592    0.06855 =
         0.10613   -0.01909    0.03728    0.00199
H129  2    0.486873   -0.086339    0.188784    11.00000    0.06036
C67   1    0.510901    0.166172    0.484510    11.00000    0.05940    0.06693 =
         0.07249    0.01337    0.01780   -0.00145
AFIX  23
H81   2    0.527553    0.196483    0.472621    11.00000   -1.20000
H82   2    0.514153    0.146327    0.448360    11.00000   -1.20000
AFIX   0
C68   1    0.046396    0.269006    0.198667    11.00000    0.09595    0.05548 =
         0.05050    0.00116   -0.00176    0.01367
AFIX  43
H18   2    0.003344    0.291337    0.193775    11.00000   -1.20000
AFIX   0
C69   1    0.525787    0.198855    0.298173    11.00000    0.07493    0.07821 =
         0.05408    0.01130    0.00236   -0.02303
AFIX  43
H19   2    0.584012    0.204616    0.313585    11.00000   -1.20000
AFIX   0
B2    3    0.269987    0.038842    0.240499    11.00000    0.05293    0.05167 =
         0.03829   -0.00086    0.00235   -0.00218
C71   1    0.412959    0.146632    0.250722    11.00000    0.06125    0.07114 =
         0.03842    0.00782    0.00401   -0.00965
C72   1    0.279025   -0.006846    0.655748    11.00000    0.06738    0.07920 =
         0.07151    0.02634    0.02267    0.00165
AFIX  23
H83   2    0.280038   -0.032923    0.683856    11.00000   -1.20000
H84   2    0.221369   -0.005450    0.631227    11.00000   -1.20000
AFIX   0
C73   1    0.575031    0.039848    0.169348    11.00000    0.04698    0.09389 =
         0.04858    0.00528    0.00528    0.00477
AFIX  43
H20   2    0.625003    0.047803    0.151763    11.00000   -1.20000
AFIX   0
C74   1    0.235812   -0.025197    0.514366    11.00000    0.06989    0.06576 =
         0.07642    0.00427   -0.00779   -0.01753
AFIX  23
H85   2    0.216909   -0.047162    0.481251    11.00000   -1.20000
H86   2    0.186420   -0.018126    0.536553    11.00000   -1.20000
AFIX   0
C75   1    0.575483    0.149855    0.539634    11.00000    0.05716    0.06399 =
         0.08590    0.00233    0.00960   -0.01127
AFIX  23
H87   2    0.634679    0.153539    0.529763    11.00000   -1.20000
H88   2    0.569417    0.167621    0.577341    11.00000   -1.20000
AFIX   0
C76   1    0.262112    0.155037    0.648869    11.00000    0.09357    0.07681 =
         0.07153    0.00693    0.03291    0.02481
AFIX  23
H89   2    0.208840    0.150268    0.619803    11.00000   -1.20000
H90   2    0.255129    0.182400    0.673248    11.00000   -1.20000
AFIX   0
C77   1    0.278442    0.115051    0.692837    11.00000    0.11397    0.08109 =
         0.06029    0.00873    0.03601    0.02596
AFIX  23
H91   2    0.334454    0.118421    0.719184    11.00000   -1.20000
H92   2    0.233247    0.113336    0.720467    11.00000   -1.20000
AFIX   0
K2    4    0.144055    0.086301    0.001464    11.00000    0.05773    0.05504 =
         0.04499   -0.00217    0.00086   -0.00294
O1    6    0.154069    0.038130   -0.113080    11.00000    0.05932    0.06413 =
         0.03775   -0.00066    0.00705   -0.00253
O2    6    0.115413    0.014341    0.075369    11.00000    0.05796    0.07068 =
         0.05224    0.00857    0.00773   -0.00818
O3    6    0.329822    0.098473    0.033311    11.00000    0.06017    0.06911 =
         0.05156   -0.00498    0.00077   -0.01426
O4    6   -0.018207    0.082604    0.054322    11.00000    0.06167    0.08530 =
         0.05186   -0.01112    0.00551    0.00352
O5    6    0.073546    0.124000   -0.120960    11.00000    0.11424    0.06780 =
         0.05380   -0.00284   -0.01135    0.00158
N1    5    0.261174    0.005126    0.004756    11.00000    0.05214    0.05931 =
         0.04850   -0.00163   -0.00121   -0.00512
C112  1    0.341039    0.133371    0.081007    11.00000    0.06248    0.09326 =
         0.05661   -0.01510   -0.00009   -0.01522
AFIX  23
H21   2    0.402983    0.138433    0.093838    11.00000   -1.20000
H22   2    0.315701    0.123304    0.118096    11.00000   -1.20000
AFIX   0
O6    6    0.210316    0.169710    0.043914    11.00000    0.07495    0.06218 =
         0.09114   -0.01575   -0.00239   -0.00538
C114  1    0.141358    0.064342   -0.170262    11.00000    0.07430    0.08208 =
         0.04184    0.00405    0.00582   -0.01377
AFIX  23
H23   2    0.135011    0.044081   -0.206684    11.00000   -1.20000
H24   2    0.192248    0.083323   -0.172588    11.00000   -1.20000
AFIX   0
C115  1    0.374770    0.057942    0.054963    11.00000    0.06004    0.07459 =
         0.06440    0.00786   -0.01081   -0.01054
AFIX  23
H25   2    0.358111    0.049142    0.095766    11.00000   -1.20000
H26   2    0.437309    0.063404    0.060615    11.00000   -1.20000
AFIX   0
C116  1    0.250515   -0.021994    0.061437    11.00000    0.06874    0.05699 =
         0.05508    0.00430   -0.00351    0.00244
AFIX  23
H27   2    0.281461   -0.007101    0.098598    11.00000   -1.20000
H28   2    0.277176   -0.051572    0.057611    11.00000   -1.20000
AFIX   0
N2    5    0.024909    0.167795   -0.006073    11.00000    0.08681    0.06008 =
         0.07011   -0.01220   -0.00216    0.00285
C118  1    0.223515    0.005989   -0.113556    11.00000    0.05320    0.08184 =
         0.05537   -0.01177    0.00589   -0.00239
AFIX  23
H29   2    0.277592    0.021930   -0.117410    11.00000   -1.20000
H30   2    0.210865   -0.014061   -0.149940    11.00000   -1.20000
AFIX   0
C119  1    0.234072   -0.021728   -0.053079    11.00000    0.05825    0.06278 =
         0.05885   -0.01244    0.00080    0.00997
AFIX  23
H31   2    0.178956   -0.036562   -0.048974    11.00000   -1.20000
H32   2    0.277198   -0.045309   -0.056389    11.00000   -1.20000
AFIX   0
C120  1    0.300369    0.175665    0.058207    11.00000    0.07202    0.08141 =
         0.08668   -0.02856    0.01117   -0.02392
AFIX  23
H33   2    0.312564    0.198994    0.090509    11.00000   -1.20000
H34   2    0.324348    0.185533    0.020452    11.00000   -1.20000
AFIX   0
C121  1    0.155100   -0.028714    0.071613    11.00000    0.07042    0.06067 =
         0.05758    0.00965   -0.00317   -0.00999
AFIX  23
H35   2    0.124426   -0.045953    0.036532    11.00000   -1.20000
H36   2    0.152223   -0.045566    0.110603    11.00000   -1.20000
AFIX   0
C122  1   -0.005352    0.150039   -0.120202    11.00000    0.11693    0.07461 =
         0.07580   -0.01114   -0.02270    0.02153
AFIX  23
H37   2   -0.052404    0.130401   -0.110632    11.00000   -1.20000
H38   2   -0.022549    0.163889   -0.161481    11.00000   -1.20000
AFIX   0
C123  1    0.030938    0.010670    0.096805    11.00000    0.06012    0.09267 =
         0.05240    0.01137    0.00611   -0.01928
AFIX  23
H39   2    0.035433   -0.008036    0.134777    11.00000   -1.20000
H40   2   -0.009862   -0.003803    0.064165    11.00000   -1.20000
AFIX   0
C124  1    0.352883    0.020020    0.007502    11.00000    0.05684    0.06854 =
         0.06935    0.00315   -0.00105   -0.00225
AFIX  23
H41   2    0.363158    0.030340   -0.034312    11.00000   -1.20000
H42   2    0.391241   -0.005623    0.019147    11.00000   -1.20000
AFIX   0
C125  1    0.070401    0.201649    0.040010    11.00000    0.08334    0.06103 =
         0.07037   -0.01893   -0.00529    0.00959
AFIX  23
H43   2    0.040661    0.230665    0.033397    11.00000   -1.20000
H44   2    0.064729    0.191697    0.082877    11.00000   -1.20000
AFIX   0
C126  1    0.063715    0.093002   -0.172501    11.00000    0.10712    0.06075 =
         0.04773    0.00400   -0.00040   -0.00161
AFIX  23
H45   2    0.055091    0.109636   -0.212342    11.00000   -1.20000
H46   2    0.012661    0.074114   -0.170327    11.00000   -1.20000
AFIX   0
C127  1   -0.059939    0.154747    0.013277    11.00000    0.06618    0.08094 =
         0.09689   -0.01618    0.00378    0.00179
AFIX  23
H47   2   -0.091058    0.182190    0.022140    11.00000   -1.20000
H48   2   -0.094254    0.139484   -0.022161    11.00000   -1.20000
AFIX   0
C128  1   -0.001413    0.056041    0.110758    11.00000    0.06510    0.09587 =
         0.04814   -0.00428    0.00990   -0.00772
AFIX  23
H49   2   -0.054765    0.053059    0.129979    11.00000   -1.20000
H50   2    0.041642    0.071341    0.140956    11.00000   -1.20000
AFIX   0
C129  1   -0.054280    0.125616    0.067955    11.00000    0.07053    0.08471 =
         0.08572   -0.01927    0.01331    0.00471
AFIX  23
H51   2   -0.017758    0.139786    0.103302    11.00000   -1.20000
H52   2   -0.112098    0.121273    0.080168    11.00000   -1.20000
AFIX   0
C130  1    0.012424    0.186513   -0.069661    11.00000    0.10720    0.06258 =
         0.07621   -0.00354   -0.01613    0.01276
AFIX  23
H53   2    0.064316    0.203362   -0.076719    11.00000   -1.20000
H54   2   -0.036293    0.207626   -0.073509    11.00000   -1.20000
AFIX   0
C131  1    0.161768    0.208410    0.035318    11.00000    0.09957    0.10717 =
         0.11271   -0.05485   -0.00153   -0.00859
AFIX  23
H55   2    0.167460    0.220866   -0.006286    11.00000   -1.20000
H56   2    0.185131    0.230618    0.066906    11.00000   -1.20000
AFIX   0
K3    4    0.491259    0.247528    0.970480    11.00000    0.04936    0.05064 =
         0.04862    0.00424    0.00292   -0.00024
O13   6    0.539656    0.222124    1.100435    11.00000    0.05652    0.06308 =
         0.04955    0.00701    0.00048    0.00568
N5    5    0.618248    0.168360    1.004114    11.00000    0.05113    0.05503 =
         0.05774    0.00624    0.00819    0.00122
O14   6    0.534778    0.320504    0.903143    11.00000    0.06289    0.05586 =
         0.06145    0.01312    0.00521   -0.00481
O15   6    0.664827    0.251916    0.938447    11.00000    0.05426    0.05821 =
         0.04916    0.00631    0.01240   -0.00122
N6    5    0.361784    0.326922    0.940560    11.00000    0.05613    0.05511 =
         0.05713   -0.00492   -0.00650    0.00521
O16   6    0.433175    0.299487    1.070745    11.00000    0.05627    0.06847 =
         0.04714    0.00527    0.00724    0.00366
O17   6    0.459459    0.161955    0.909872    11.00000    0.05769    0.05707 =
         0.06347   -0.00087    0.00125    0.00064
O18   6    0.330856    0.231872    0.890525    11.00000    0.06607    0.06066 =
         0.06192   -0.00538   -0.00855    0.00355
C144  1    0.618053    0.196664    1.115413    11.00000    0.05725    0.06900 =
         0.05203    0.01376    0.00131    0.00078
AFIX  23
H93   2    0.622937    0.186139    1.159091    11.00000   -1.20000
H94   2    0.668079    0.215857    1.111179    11.00000   -1.20000
AFIX   0
C145  1    0.535454    0.259193    1.142966    11.00000    0.07366    0.06732 =
         0.04521    0.00165    0.00159   -0.00416
AFIX  23
H95   2    0.578796    0.281842    1.135798    11.00000   -1.20000
H96   2    0.548346    0.248571    1.186505    11.00000   -1.20000
AFIX   0
C146  1    0.347364    0.318932    1.055819    11.00000    0.05784    0.05886 =
         0.06500   -0.00690    0.01149    0.00670
AFIX  23
H97   2    0.332219    0.335921    1.092012    11.00000   -1.20000
H98   2    0.304421    0.295011    1.045917    11.00000   -1.20000
AFIX   0
C147  1    0.705447    0.182682    0.992921    11.00000    0.04906    0.05913 =
         0.07857    0.00670    0.01125    0.00677
AFIX  23
H99   2    0.741920    0.155933    0.991451    11.00000   -1.20000
H100  2    0.730899    0.201233    1.028452    11.00000   -1.20000
AFIX   0
C148  1    0.399822    0.359103    0.897813    11.00000    0.08157    0.05556 =
         0.05390    0.01077   -0.00297    0.00982
AFIX  23
H101  2    0.373658    0.388837    0.901353    11.00000   -1.20000
H102  2    0.385152    0.348925    0.854194    11.00000   -1.20000
AFIX   0
C149  1    0.589659    0.128991    0.963461    11.00000    0.06913    0.04905 =
         0.07054    0.00596    0.01939    0.00801
AFIX  23
H103  2    0.613311    0.101481    0.984366    11.00000   -1.20000
H104  2    0.613829    0.131792    0.923690    11.00000   -1.20000
AFIX   0
C150  1    0.294542    0.272011    0.858527    11.00000    0.06581    0.06652 =
         0.06981   -0.00985   -0.01951    0.00918
AFIX  23
H105  2    0.239379    0.264758    0.832997    11.00000   -1.20000
H106  2    0.334199    0.283691    0.830552    11.00000   -1.20000
AFIX   0
C151  1    0.656153    0.277210    0.879533    11.00000    0.06713    0.07480 =
         0.03950    0.00652    0.00697   -0.01442
AFIX  23
H107  2    0.615323    0.261981    0.847675    11.00000   -1.20000
H108  2    0.712294    0.279113    0.863852    11.00000   -1.20000
AFIX   0
C152  1    0.624073    0.323241    0.891521    11.00000    0.06822    0.07516 =
         0.04393    0.01560   -0.00309   -0.01887
AFIX  23
H109  2    0.659600    0.336478    0.928101    11.00000   -1.20000
H110  2    0.628344    0.342541    0.854965    11.00000   -1.20000
AFIX   0
C153  1    0.372248    0.154582    0.881531    11.00000    0.06663    0.06906 =
         0.06899   -0.01575   -0.00202   -0.00075
AFIX  23
H111  2    0.335628    0.147940    0.914181    11.00000   -1.20000
H112  2    0.369976    0.128753    0.852899    11.00000   -1.20000
AFIX   0
C154  1    0.497279    0.363368    0.912525    11.00000    0.07436    0.05624 =
         0.05584    0.01021   -0.00063   -0.00415
AFIX  23
H113  2    0.518626    0.385791    0.884776    11.00000   -1.20000
H114  2    0.513158    0.373132    0.956222    11.00000   -1.20000
AFIX   0
C155  1    0.617528    0.156680    1.071443    11.00000    0.05449    0.06575 =
         0.06785    0.01935    0.00560    0.00576
AFIX  23
H115  2    0.668230    0.137958    1.085354    11.00000   -1.20000
H116  2    0.565930    0.138537    1.075091    11.00000   -1.20000
AFIX   0
C156  1    0.347599    0.349615    1.000193    11.00000    0.06445    0.05501 =
         0.06831   -0.00614    0.00066    0.00843
AFIX  23
H117  2    0.292062    0.365503    0.993265    11.00000   -1.20000
H118  2    0.393010    0.372260    1.010402    11.00000   -1.20000
AFIX   0
C157  1    0.446643    0.279995    1.132953    11.00000    0.06545    0.06988 =
         0.05032    0.00208    0.00969   -0.00247
AFIX  23
H119  2    0.402652    0.256983    1.136927    11.00000   -1.20000
H120  2    0.441995    0.303308    1.164695    11.00000   -1.20000
AFIX   0
C158  1    0.491965    0.124257    0.949046    11.00000    0.06119    0.05130 =
         0.07452    0.00298    0.01291   -0.00179
AFIX  23
H121  2    0.477141    0.095849    0.926956    11.00000   -1.20000
H122  2    0.465951    0.124258    0.988245    11.00000   -1.20000
AFIX   0
C159  1    0.280416    0.307360    0.907931    11.00000    0.05765    0.06373 =
         0.08046   -0.00687   -0.01075    0.00813
AFIX  23
H123  2    0.244648    0.331683    0.887459    11.00000   -1.20000
H124  2    0.248348    0.293569    0.939351    11.00000   -1.20000
AFIX   0
C160  1    0.706237    0.209215    0.932436    11.00000    0.05509    0.06302 =
         0.06888   -0.00565    0.01523   -0.00154
AFIX  23
H125  2    0.766009    0.213894    0.924374    11.00000   -1.20000
H126  2    0.675504    0.192418    0.896931    11.00000   -1.20000
AFIX   0
C161  1    0.339748    0.195638    0.845968    11.00000    0.08293    0.06934 =
         0.05890   -0.01086   -0.00658    0.00542
AFIX  23
H127  2    0.380385    0.204566    0.817035    11.00000   -1.20000
H128  2    0.283603    0.189359    0.821140    11.00000   -1.20000

AFIX   0
HKLF 4

REM
REM R1 =  0.0880 for   13287 Fo > 4sig(Fo)  and  0.1060 for all   16578 data
REM   1184 parameters refined using      0 restraints

END

WGHT      0.1107      7.6899

REM Instructions for potential hydrogen bonds
EQIV $1 -x+1, -y, -z+1
HTAB C46 O12_$1
EQIV $2 -x, -y, -z
HTAB C121 O4_$2
EQIV $3 x, y, z+1
HTAB C158 O3_$3

REM Highest difference peak  0.770,  deepest hole -0.389,  1-sigma level  0.068
Q1    1   0.1598  0.1806  0.0760  11.00000  0.05    0.74
Q2    1   0.1476  0.1326 -0.1198  11.00000  0.05    0.65
Q3    1   0.1033  0.1739 -0.1193  11.00000  0.05    0.43
Q4    1   0.2339  0.2310  0.7393  11.00000  0.05    0.38
Q5    1   0.0835  0.1639 -0.1334  11.00000  0.05    0.38
Q6    1  -0.1215  0.0851  0.0548  11.00000  0.05    0.35
Q7    1   0.2570  0.2528  0.8949  11.00000  0.05    0.33
Q8    1   0.2982  0.2227  0.9283  11.00000  0.05    0.33
Q9    1   0.6387  0.0821  0.5027  11.00000  0.05    0.29
Q10   1   0.2325  0.0362  0.2411  11.00000  0.05    0.28
Q11   1   0.4817  0.0869  0.5448  11.00000  0.05    0.28
Q12   1   0.1027  0.1729 -0.0092  11.00000  0.05    0.28
Q13   1   0.1677  0.0344  0.2578  11.00000  0.05    0.28
Q14   1   0.2944  0.2614  0.1954  11.00000  0.05    0.27
Q15   1   0.0998  0.0621  0.0104  11.00000  0.05    0.26
Q16   1   0.2814  0.1212  0.0323  11.00000  0.05    0.26
Q17   1   0.2073  0.1200  0.2404  11.00000  0.05    0.26
Q18   1   0.5058  0.0881  0.0231  11.00000  0.05    0.26
Q19   1  -0.1239  0.2401  0.2159  11.00000  0.05    0.26
Q20   1   0.4886 -0.0761  0.2689  11.00000  0.05    0.26
;
_shelx_res_checksum              28192

# start Validation Reply Form
_vrf_PUBL024_GLOBAL              
;
PROBLEM: The number of authors is greater than 5.
RESPONSE: S.O. performed synthesis and evaluation of
 Lewis acidity and redox properties.
 S.S. designed the experiments.
 C.D. and K.M. contributed to the early stage of the project.
 K.K., H.Y. and K.A. evaluated the performance of the material
 as a battery electrode.
 S.O., S.S. and S.Y. wrote the manuscript. 
;
# end Validation Reply Form

_exptl_crystal_recrystallization_method 
'Re-crystallisation from solvent: THF/heptane'
####################################################################### 
# 
# This file contains crystal structure data downloaded from the 
# Cambridge Structural Database (CSD) hosted by the Cambridge 
# Crystallographic Data Centre (CCDC).
# 
# Full information about CCDC data access policies and citation 
# guidelines are available at http://www.ccdc.cam.ac.uk/access/V1 
# 
# Audit and citation data items may have been added by the CCDC. 
# Please retain this information to preserve the provenance of 
# this file and to allow appropriate attribution of the data. 
# 
#######################################################################

data_1b(MePy)2
_database_code_depnum_ccdc_archive 'CCDC 1059945'
_audit_update_record             
;
2015-04-16 deposited with the CCDC.
2015-10-06 downloaded from the CCDC.
;

_audit_creation_method           SHELXL-2013
_chemical_name_systematic        
;
 ?
;
_chemical_name_common            ?
_chemical_melting_point          ?
_chemical_formula_moiety         'C76 H68 B2 N2 O4, 2(C6 H7 N)'
_chemical_formula_sum            'C88 H82 B2 N4 O4'
_chemical_formula_weight         1281.19

loop_
_atom_type_symbol
_atom_type_description
_atom_type_scat_dispersion_real
_atom_type_scat_dispersion_imag
_atom_type_scat_source
C C 0.0181 0.0091 'International Tables Vol C Tables 4.2.6.8 and 6.1.1.4'
H H 0.0000 0.0000 'International Tables Vol C Tables 4.2.6.8 and 6.1.1.4'
N N 0.0311 0.0180 'International Tables Vol C Tables 4.2.6.8 and 6.1.1.4'
B B 0.0090 0.0039 'International Tables Vol C Tables 4.2.6.8 and 6.1.1.4'
O O 0.0492 0.0322 'International Tables Vol C Tables 4.2.6.8 and 6.1.1.4'

_space_group_crystal_system      monoclinic
_space_group_IT_number           14
_space_group_name_H-M_alt        'P 21/c'
_space_group_name_Hall           '-P 2ybc'

_shelx_space_group_comment       
;
The symmetry employed for this shelxl refinement is uniquely defined
by the following loop, which should always be used as a source of
symmetry information in preference to the above space-group names.
They are only intended as comments.
;

loop_
_space_group_symop_operation_xyz
'x, y, z'
'-x, y+1/2, -z+1/2'
'-x, -y, -z'
'x, -y-1/2, z-1/2'

_cell_length_a                   17.0469(3)
_cell_length_b                   17.6986(3)
_cell_length_c                   23.1757(4)
_cell_angle_alpha                90
_cell_angle_beta                 99.4921(9)
_cell_angle_gamma                90
_cell_volume                     6896.5(2)
_cell_formula_units_Z            4
_cell_measurement_temperature    123(2)
_cell_measurement_reflns_used    28538
_cell_measurement_theta_min      2.99
_cell_measurement_theta_max      68.248

_exptl_crystal_description       Platelet
_exptl_crystal_colour            Orange
_exptl_crystal_density_meas      ?
_exptl_crystal_density_method    ?
_exptl_crystal_density_diffrn    1.234
_exptl_crystal_F_000             2720
_exptl_transmission_factor_min   ?
_exptl_transmission_factor_max   ?
_exptl_crystal_size_max          0.420
_exptl_crystal_size_mid          0.170
_exptl_crystal_size_min          0.010
_exptl_absorpt_coefficient_mu    0.577
_shelx_estimated_absorpt_T_min   0.793
_shelx_estimated_absorpt_T_max   0.994
_exptl_absorpt_correction_type   Multi-scan
_exptl_absorpt_correction_T_min  0.8414
_exptl_absorpt_correction_T_max  1.0000
_exptl_absorpt_process_details   'ABSCOR (Rigaku 1995)'

_exptl_special_details           
;
 ?
;

_diffrn_ambient_temperature      123(2)
_diffrn_radiation_wavelength     1.54187
_diffrn_radiation_type           CuK\a
_diffrn_source                   'rotating anode'
_diffrn_measurement_device_type  
;
RIGAKU diffractometer equipped with a MicroMax-007 microfocus generator,
VariMax-Cu optics, and a RAPID IP detector
;
_diffrn_measurement_method       \w
_diffrn_detector_area_resol_mean 68.248
_diffrn_reflns_number            74212
_diffrn_reflns_av_unetI/netI     0.0459
_diffrn_reflns_av_R_equivalents  0.0460
_diffrn_reflns_limit_h_min       -20
_diffrn_reflns_limit_h_max       20
_diffrn_reflns_limit_k_min       -20
_diffrn_reflns_limit_k_max       21
_diffrn_reflns_limit_l_min       -27
_diffrn_reflns_limit_l_max       27
_diffrn_reflns_theta_min         3.158
_diffrn_reflns_theta_max         68.248
_diffrn_reflns_theta_full        67.687
_diffrn_measured_fraction_theta_max 0.997
_diffrn_measured_fraction_theta_full 0.998
_diffrn_reflns_Laue_measured_fraction_max 0.997
_diffrn_reflns_Laue_measured_fraction_full 0.998
_diffrn_reflns_point_group_measured_fraction_max 0.997
_diffrn_reflns_point_group_measured_fraction_full 0.998
_reflns_number_total             12594
_reflns_number_gt                8548
_reflns_threshold_expression     'I > 2\s(I)'
_reflns_Friedel_coverage         0.000
_reflns_Friedel_fraction_max     .
_reflns_Friedel_fraction_full    .

_reflns_special_details          
;
 Reflections were merged by SHELXL according to the crystal
 class for the calculation of statistics and refinement.
 
 _reflns_Friedel_fraction is defined as the number of unique
 Friedel pairs measured divided by the number that would be
 possible theoretically, ignoring centric projections and
 systematic absences.
;

_computing_data_collection       'RAPID AUTO (Rigaku, 2011)'
_computing_cell_refinement       'RAPID AUTO (Rigaku, 2011)'
_computing_data_reduction        'RAPID AUTO (Rigaku, 2011)'
_computing_structure_solution    'SHELXS-2013 (Sheldrick, 2013)'
_computing_structure_refinement  'SHELXL-2013 (Sheldrick, 2013)'
_computing_molecular_graphics    ?
_computing_publication_material  ?

_refine_special_details          
;
 ?
;
_refine_ls_structure_factor_coef Fsqd
_refine_ls_matrix_type           full
_refine_ls_weighting_scheme      calc
_refine_ls_weighting_details     
'w=1/[\s^2^(Fo^2^)+(0.0848P)^2^] where P=(Fo^2^+2Fc^2^)/3'
_atom_sites_solution_primary     direct
_atom_sites_solution_secondary   difmap
_atom_sites_solution_hydrogens   geom
_refine_ls_hydrogen_treatment    constr
_refine_ls_extinction_method     none
_refine_ls_extinction_coef       .
_refine_ls_number_reflns         12594
_refine_ls_number_parameters     1052
_refine_ls_number_restraints     286
_refine_ls_R_factor_all          0.0777
_refine_ls_R_factor_gt           0.0555
_refine_ls_wR_factor_ref         0.1574
_refine_ls_wR_factor_gt          0.1420
_refine_ls_goodness_of_fit_ref   1.063
_refine_ls_restrained_S_all      1.075
_refine_ls_shift/su_max          0.000
_refine_ls_shift/su_mean         0.000

loop_
_atom_site_label
_atom_site_type_symbol
_atom_site_fract_x
_atom_site_fract_y
_atom_site_fract_z
_atom_site_U_iso_or_equiv
_atom_site_adp_type
_atom_site_occupancy
_atom_site_site_symmetry_order
_atom_site_calc_flag
_atom_site_refinement_flags_posn
_atom_site_refinement_flags_adp
_atom_site_refinement_flags_occupancy
_atom_site_disorder_assembly
_atom_site_disorder_group
B1 B -0.09503(12) 0.57570(11) 0.28942(9) 0.0347(5) Uani 1 1 d . . . . .
C1 C -0.09608(11) 0.56921(9) 0.22002(8) 0.0342(4) Uani 1 1 d . . . . .
C2 C -0.16827(10) 0.56108(9) 0.18254(8) 0.0338(4) Uani 1 1 d . . . . .
C3 C -0.17120(10) 0.58081(9) 0.12171(8) 0.0340(4) Uani 1 1 d . . . . .
C4 C -0.24445(11) 0.59686(10) 0.08437(8) 0.0389(4) Uani 1 1 d . . . . .
H1 H -0.2928 0.5902 0.0991 0.047 Uiso 1 1 calc R U . . .
C5 C -0.24756(12) 0.62147(10) 0.02821(8) 0.0419(5) Uani 1 1 d . . . . .
H2 H -0.2974 0.6300 0.0041 0.050 Uiso 1 1 calc R U . . .
C6 C -0.17698(12) 0.63397(10) 0.00648(8) 0.0419(5) Uani 1 1 d . . . . .
H3 H -0.1789 0.6513 -0.0325 0.050 Uiso 1 1 calc R U . . .
C7 C -0.10544(11) 0.62139(10) 0.04092(8) 0.0376(4) Uani 1 1 d . . . . .
H4 H -0.0583 0.6317 0.0255 0.045 Uiso 1 1 calc R U . . .
C8 C -0.09833(11) 0.59344(9) 0.09917(8) 0.0339(4) Uani 1 1 d . . . . .
C9 C -0.02279(10) 0.58447(9) 0.13759(8) 0.0324(4) Uani 1 1 d . . . . .
C10 C -0.02364(11) 0.58000(9) 0.19749(8) 0.0336(4) Uani 1 1 d . . . . .
B2 B 0.05649(12) 0.59144(11) 0.24374(9) 0.0338(5) Uani 1 1 d . . . . .
C11 C 0.04203(10) 0.64273(9) 0.29786(8) 0.0332(4) Uani 1 1 d . . . . .
C12 C 0.09714(11) 0.69816(9) 0.31962(7) 0.0332(4) Uani 1 1 d . . . . .
C13 C 0.07034(11) 0.75876(9) 0.35302(7) 0.0334(4) Uani 1 1 d . . . . .
C14 C 0.10876(11) 0.83040(10) 0.35830(8) 0.0375(4) Uani 1 1 d . . . . .
H5 H 0.1566 0.8367 0.3428 0.045 Uiso 1 1 calc R U . . .
C15 C 0.07907(12) 0.89031(10) 0.38496(8) 0.0405(5) Uani 1 1 d . . . . .
H6 H 0.1060 0.9375 0.3876 0.049 Uiso 1 1 calc R U . . .
C16 C 0.00908(12) 0.88220(10) 0.40828(8) 0.0410(5) Uani 1 1 d . . . . .
H7 H -0.0112 0.9236 0.4274 0.049 Uiso 1 1 calc R U . . .
C17 C -0.03010(11) 0.81467(10) 0.40354(8) 0.0375(4) Uani 1 1 d . . . . .
H8 H -0.0778 0.8102 0.4194 0.045 Uiso 1 1 calc R U . . .
C18 C -0.00226(11) 0.75088(9) 0.37583(7) 0.0331(4) Uani 1 1 d . . . . .
C19 C -0.04973(11) 0.68354(10) 0.36313(7) 0.0339(4) Uani 1 1 d . . . . .
C20 C -0.03115(11) 0.63555(10) 0.31948(8) 0.0340(4) Uani 1 1 d . . . . .
C21 C -0.18076(11) 0.59572(10) 0.30250(8) 0.0354(4) Uani 1 1 d . . . . .
C22 C -0.24738(11) 0.56622(10) 0.26584(8) 0.0352(4) Uani 1 1 d . . . . .
C23 C -0.24096(11) 0.54136(10) 0.20709(8) 0.0352(4) Uani 1 1 d . . . . .
C24 C -0.30407(11) 0.50140(10) 0.17741(8) 0.0396(4) Uani 1 1 d . . . . .
H9 H -0.2990 0.4795 0.1408 0.048 Uiso 1 1 calc R U . . .
C25 C -0.37664(12) 0.49140(11) 0.19904(9) 0.0442(5) Uani 1 1 d . . . . .
H10 H -0.4187 0.4632 0.1770 0.053 Uiso 1 1 calc R U . . .
C26 C -0.38585(11) 0.52225(11) 0.25144(9) 0.0422(5) Uani 1 1 d . . . . .
C27 C -0.32097(11) 0.56025(10) 0.28724(8) 0.0392(4) Uani 1 1 d . . . . .
C28 C -0.32673(11) 0.58774(10) 0.34303(8) 0.0403(5) Uani 1 1 d . . . . .
H11 H -0.3754 0.5824 0.3576 0.048 Uiso 1 1 calc R U . . .
C29 C -0.26229(11) 0.62279(10) 0.37756(8) 0.0378(4) Uani 1 1 d . . . . .
C30 C -0.26528(12) 0.64764(11) 0.43610(8) 0.0407(5) Uani 1 1 d . . . . .
C31 C -0.19951(12) 0.67777(11) 0.46982(8) 0.0422(5) Uani 1 1 d . . . . .
H12 H -0.2013 0.6919 0.5091 0.051 Uiso 1 1 calc R U . . .
C32 C -0.12848(12) 0.68805(10) 0.44641(8) 0.0395(4) Uani 1 1 d . . . . .
H13 H -0.0838 0.7099 0.4706 0.047 Uiso 1 1 calc R U . . .
C33 C -0.12138(11) 0.66770(9) 0.38994(8) 0.0348(4) Uani 1 1 d . . . . .
C34 C -0.18845(11) 0.62905(9) 0.35611(8) 0.0342(4) Uani 1 1 d . . . . .
C35 C 0.12453(10) 0.62695(9) 0.21286(8) 0.0334(4) Uani 1 1 d . . . . .
C36 C 0.12571(10) 0.61206(9) 0.15363(8) 0.0329(4) Uani 1 1 d . . . . .
C37 C 0.05516(11) 0.58467(9) 0.11604(8) 0.0338(4) Uani 1 1 d . . . . .
C38 C 0.06402(11) 0.56264(10) 0.06054(8) 0.0369(4) Uani 1 1 d . . . . .
H14 H 0.0195 0.5412 0.0359 0.044 Uiso 1 1 calc R U . . .
C39 C 0.13631(11) 0.57032(10) 0.03830(8) 0.0377(4) Uani 1 1 d . . . . .
H15 H 0.1402 0.5514 0.0005 0.045 Uiso 1 1 calc R U . . .
C40 C 0.20014(11) 0.60476(10) 0.07099(8) 0.0364(4) Uani 1 1 d . . . . .
C41 C 0.19744(11) 0.62598(10) 0.13020(8) 0.0353(4) Uani 1 1 d . . . . .
C42 C 0.26210(11) 0.65944(10) 0.16588(8) 0.0381(4) Uani 1 1 d . . . . .
H16 H 0.3103 0.6665 0.1511 0.046 Uiso 1 1 calc R U . . .
C43 C 0.25763(11) 0.68268(10) 0.22269(8) 0.0366(4) Uani 1 1 d . . . . .
C44 C 0.32222(11) 0.72002(10) 0.25893(8) 0.0396(4) Uani 1 1 d . . . . .
C45 C 0.31618(12) 0.73966(11) 0.31520(9) 0.0438(5) Uani 1 1 d . . . . .
H17 H 0.3609 0.7598 0.3404 0.053 Uiso 1 1 calc R U . . .
C46 C 0.24315(11) 0.72988(10) 0.33568(8) 0.0404(5) Uani 1 1 d . . . . .
H18 H 0.2396 0.7457 0.3743 0.049 Uiso 1 1 calc R U . . .
C47 C 0.17705(11) 0.69855(10) 0.30236(8) 0.0357(4) Uani 1 1 d . . . . .
C48 C 0.18639(10) 0.66858(10) 0.24576(8) 0.0344(4) Uani 1 1 d . . . . .
O1 O -0.45413(8) 0.52090(9) 0.27529(6) 0.0548(4) Uani 1 1 d D . . . .
C49 C -0.52746(16) 0.50431(16) 0.23711(14) 0.0464(8) Uani 0.857(5) 1 d D U P A
3
H19 H -0.5318 0.4494 0.2290 0.056 Uiso 0.857(5) 1 calc R U P A 3
H20 H -0.5297 0.5314 0.1995 0.056 Uiso 0.857(5) 1 calc R U P A 3
C50 C -0.59382(16) 0.52986(17) 0.26770(13) 0.0556(9) Uani 0.857(5) 1 d D U P A
3
H21 H -0.6448 0.5228 0.2409 0.067 Uiso 0.857(5) 1 calc R U P A 3
H22 H -0.5875 0.5846 0.2759 0.067 Uiso 0.857(5) 1 calc R U P A 3
C51 C -0.59864(18) 0.4894(2) 0.32444(16) 0.0708(10) Uani 0.857(5) 1 d D U P A 3
H23 H -0.5455 0.4899 0.3493 0.085 Uiso 0.857(5) 1 calc R U P A 3
H24 H -0.6135 0.4360 0.3158 0.085 Uiso 0.857(5) 1 calc R U P A 3
C52 C -0.6590(3) 0.5251(4) 0.3583(2) 0.1073(19) Uani 0.857(5) 1 d D U P A 3
H25 H -0.6433 0.5773 0.3685 0.161 Uiso 0.857(5) 1 calc R U P A 3
H26 H -0.6606 0.4961 0.3941 0.161 Uiso 0.857(5) 1 calc R U P A 3
H27 H -0.7118 0.5247 0.3340 0.161 Uiso 0.857(5) 1 calc R U P A 3
O2 O -0.33730(8) 0.63646(8) 0.45367(6) 0.0505(4) Uani 1 1 d D . . . .
C53 C -0.3459(4) 0.6608(6) 0.5112(2) 0.0591(17) Uani 0.767(5) 1 d D U P B 1
H28 H -0.3416 0.7165 0.5144 0.071 Uiso 0.767(5) 1 calc R U P B 1
H29 H -0.3043 0.6378 0.5409 0.071 Uiso 0.767(5) 1 calc R U P B 1
C54 C -0.4283(2) 0.6346(3) 0.5200(2) 0.0655(12) Uani 0.767(5) 1 d D U P B 1
H30 H -0.4297 0.5787 0.5184 0.079 Uiso 0.767(5) 1 calc R U P B 1
H31 H -0.4366 0.6499 0.5597 0.079 Uiso 0.767(5) 1 calc R U P B 1
C55 C -0.4969(2) 0.6650(2) 0.47589(18) 0.0781(12) Uani 0.767(5) 1 d D U P B 1
H32 H -0.4920 0.6456 0.4366 0.094 Uiso 0.767(5) 1 calc R U P B 1
H33 H -0.4932 0.7207 0.4748 0.094 Uiso 0.767(5) 1 calc R U P B 1
C56 C -0.5782(2) 0.6427(3) 0.4902(2) 0.0941(15) Uani 0.767(5) 1 d D U P B 1
H34 H -0.5851 0.5878 0.4861 0.141 Uiso 0.767(5) 1 calc R U P B 1
H35 H -0.6201 0.6683 0.4631 0.141 Uiso 0.767(5) 1 calc R U P B 1
H36 H -0.5816 0.6576 0.5304 0.141 Uiso 0.767(5) 1 calc R U P B 1
O3 O 0.27049(8) 0.62085(7) 0.05209(5) 0.0432(3) Uani 1 1 d . . . . .
C57 C 0.27397(13) 0.60731(12) -0.00870(9) 0.0494(5) Uani 1 1 d . . . . .
H37 H 0.2270 0.6301 -0.0335 0.059 Uiso 1 1 calc R U . . .
H38 H 0.2735 0.5523 -0.0164 0.059 Uiso 1 1 calc R U . . .
C58 C 0.34912(13) 0.64177(13) -0.02340(10) 0.0604(6) Uani 1 1 d D . . . .
H39 H 0.3450 0.6420 -0.0665 0.072 Uiso 1 1 calc R U . C 7
H40 H 0.3513 0.6951 -0.0104 0.072 Uiso 1 1 calc R U . C 7
C59 C 0.4264(2) 0.6050(3) 0.0019(3) 0.0664(13) Uani 0.823(6) 1 d D . P D 7
H108 H 0.4673 0.6190 -0.0219 0.080 Uiso 0.823(6) 1 calc R U P D 7
H109 H 0.4198 0.5494 -0.0002 0.080 Uiso 0.823(6) 1 calc R U P D 7
C60 C 0.45521(18) 0.62772(18) 0.06525(15) 0.0683(12) Uani 0.823(6) 1 d D . P D
7
H110 H 0.4586 0.6829 0.0680 0.102 Uiso 0.823(6) 1 calc R U P D 7
H111 H 0.5078 0.6058 0.0787 0.102 Uiso 0.823(6) 1 calc R U P D 7
H112 H 0.4177 0.6091 0.0898 0.102 Uiso 0.823(6) 1 calc R U P D 7
O4 O 0.38776(8) 0.73176(8) 0.23302(6) 0.0468(3) Uani 1 1 d . . . . .
C61 C 0.45133(12) 0.77530(13) 0.26519(10) 0.0548(6) Uani 1 1 d . . . . .
H46 H 0.4733 0.7491 0.3021 0.066 Uiso 1 1 calc R U . . .
H47 H 0.4315 0.8255 0.2750 0.066 Uiso 1 1 calc R U . . .
C62 C 0.51471(12) 0.78428(12) 0.22754(10) 0.0549(6) Uani 1 1 d . . . . .
H48 H 0.4905 0.8072 0.1898 0.066 Uiso 1 1 calc R U . . .
H49 H 0.5556 0.8197 0.2470 0.066 Uiso 1 1 calc R U . . .
C63 C 0.55445(13) 0.71180(12) 0.21552(10) 0.0584(6) Uani 1 1 d . . . . .
H50 H 0.5149 0.6785 0.1919 0.070 Uiso 1 1 calc R U . . .
H51 H 0.5734 0.6859 0.2531 0.070 Uiso 1 1 calc R U . . .
C64 C 0.62456(14) 0.72327(15) 0.18327(11) 0.0743(7) Uani 1 1 d . . . . .
H52 H 0.6059 0.7469 0.1452 0.111 Uiso 1 1 calc R U . . .
H53 H 0.6488 0.6743 0.1774 0.111 Uiso 1 1 calc R U . . .
H54 H 0.6641 0.7561 0.2065 0.111 Uiso 1 1 calc R U . . .
N1 N -0.07590(8) 0.49211(8) 0.32166(6) 0.0344(4) Uani 1 1 d . . . . .
C65 C -0.10197(12) 0.42789(10) 0.29428(9) 0.0457(5) Uani 1 1 d . . . . .
H55 H -0.1283 0.4304 0.2549 0.055 Uiso 1 1 calc R U . . .
C66 C -0.09190(13) 0.35847(11) 0.32123(9) 0.0487(5) Uani 1 1 d . . . . .
H56 H -0.1111 0.3143 0.3002 0.058 Uiso 1 1 calc R U . . .
C67 C -0.05417(12) 0.35236(11) 0.37842(9) 0.0448(5) Uani 1 1 d . . . . .
C68 C -0.02924(14) 0.41892(12) 0.40625(10) 0.0606(6) Uani 1 1 d . . . . .
H57 H -0.0040 0.4179 0.4460 0.073 Uiso 1 1 calc R U . . .
C69 C -0.04046(13) 0.48695(11) 0.37718(9) 0.0539(6) Uani 1 1 d . . . . .
H58 H -0.0222 0.5319 0.3975 0.065 Uiso 1 1 calc R U . . .
C70 C -0.04120(14) 0.27730(12) 0.40881(10) 0.0614(6) Uani 1 1 d . . . . .
H59 H -0.0231 0.2854 0.4507 0.092 Uiso 1 1 calc R U . . .
H60 H -0.0009 0.2487 0.3924 0.092 Uiso 1 1 calc R U . . .
H61 H -0.0912 0.2489 0.4031 0.092 Uiso 1 1 calc R U . . .
N2 N 0.08704(9) 0.50627(8) 0.26825(6) 0.0344(4) Uani 1 1 d . . . . .
C71 C 0.06956(12) 0.44504(11) 0.23504(8) 0.0448(5) Uani 1 1 d . . . . .
H62 H 0.0419 0.4514 0.1963 0.054 Uiso 1 1 calc R U . . .
C72 C 0.08984(12) 0.37310(11) 0.25453(9) 0.0485(5) Uani 1 1 d . . . . .
H63 H 0.0758 0.3314 0.2291 0.058 Uiso 1 1 calc R U . . .
C73 C 0.12983(12) 0.36061(11) 0.30991(9) 0.0454(5) Uani 1 1 d . . . . .
C74 C 0.14787(15) 0.42416(13) 0.34345(10) 0.0676(7) Uani 1 1 d . . . . .
H64 H 0.1760 0.4189 0.3822 0.081 Uiso 1 1 calc R U . . .
C75 C 0.12642(13) 0.49507(12) 0.32253(9) 0.0561(6) Uani 1 1 d . . . . .
H65 H 0.1399 0.5375 0.3473 0.067 Uiso 1 1 calc R U . . .
C76 C 0.15122(15) 0.28182(12) 0.33235(10) 0.0651(7) Uani 1 1 d . . . . .
H66 H 0.1957 0.2627 0.3147 0.098 Uiso 1 1 calc R U . . .
H67 H 0.1052 0.2484 0.3219 0.098 Uiso 1 1 calc R U . . .
H68 H 0.1666 0.2832 0.3750 0.098 Uiso 1 1 calc R U . . .
N3 N -0.43665(11) 0.84596(11) 0.40102(8) 0.0581(5) Uani 1 1 d . . . . .
C77 C -0.38656(14) 0.79819(13) 0.38089(9) 0.0572(6) Uani 1 1 d . . . . .
H69 H -0.3993 0.7459 0.3800 0.069 Uiso 1 1 calc R U . . .
C78 C -0.31794(13) 0.81976(12) 0.36147(9) 0.0535(6) Uani 1 1 d . . . . .
H70 H -0.2853 0.7829 0.3474 0.064 Uiso 1 1 calc R U . . .
C79 C -0.29643(12) 0.89520(12) 0.36242(9) 0.0478(5) Uani 1 1 d . . . . .
C80 C -0.34695(12) 0.94533(12) 0.38412(9) 0.0522(5) Uani 1 1 d . . . . .
H71 H -0.3348 0.9977 0.3866 0.063 Uiso 1 1 calc R U . . .
C81 C -0.41480(13) 0.91856(13) 0.40204(9) 0.0570(6) Uani 1 1 d . . . . .
H72 H -0.4486 0.9543 0.4162 0.068 Uiso 1 1 calc R U . . .
C82 C -0.22233(13) 0.92110(13) 0.34157(11) 0.0642(6) Uani 1 1 d . . . . .
H73 H -0.1947 0.8774 0.3284 0.096 Uiso 1 1 calc R U . . .
H74 H -0.1874 0.9463 0.3737 0.096 Uiso 1 1 calc R U . . .
H75 H -0.2363 0.9565 0.3090 0.096 Uiso 1 1 calc R U . . .
N4 N -0.1470(4) 0.4100(5) 0.5385(3) 0.0918(19) Uani 0.621(13) 1 d D U P E 5
C83 C -0.1664(4) 0.3400(5) 0.5192(3) 0.0726(19) Uani 0.621(13) 1 d D U P E 5
H76 H -0.1437 0.2993 0.5429 0.087 Uiso 0.621(13) 1 calc R U P E 5
C84 C -0.2160(4) 0.3217(4) 0.4685(3) 0.0581(15) Uani 0.621(13) 1 d D U P E 5
H77 H -0.2276 0.2704 0.4586 0.070 Uiso 0.621(13) 1 calc R U P E 5
C85 C -0.2484(7) 0.3785(4) 0.4324(4) 0.0554(18) Uani 0.621(13) 1 d D U P E 5
C86 C -0.2345(5) 0.4513(4) 0.4529(3) 0.073(2) Uani 0.621(13) 1 d D U P E 5
H78 H -0.2605 0.4924 0.4312 0.087 Uiso 0.621(13) 1 calc R U P E 5
C87 C -0.1840(5) 0.4652(4) 0.5039(3) 0.094(2) Uani 0.621(13) 1 d D U P E 5
H79 H -0.1744 0.5162 0.5156 0.113 Uiso 0.621(13) 1 calc R U P E 5
C88 C -0.3011(5) 0.3630(4) 0.3755(3) 0.0749(18) Uani 0.621(13) 1 d D U P E 5
H80 H -0.2718 0.3726 0.3433 0.112 Uiso 0.621(13) 1 calc R U P E 5
H81 H -0.3478 0.3961 0.3716 0.112 Uiso 0.621(13) 1 calc R U P E 5
H82 H -0.3183 0.3101 0.3744 0.112 Uiso 0.621(13) 1 calc R U P E 5
C89 C -0.3505(12) 0.667(3) 0.5086(10) 0.081(7) Uani 0.233(5) 1 d D U P B 2
H83 H -0.3265 0.7181 0.5132 0.098 Uiso 0.233(5) 1 calc R U P B 2
H84 H -0.3224 0.6350 0.5404 0.098 Uiso 0.233(5) 1 calc R U P B 2
C90 C -0.4377(10) 0.6729(7) 0.5157(9) 0.077(4) Uani 0.233(5) 1 d D U P B 2
H85 H -0.4425 0.6965 0.5537 0.092 Uiso 0.233(5) 1 calc R U P B 2
H86 H -0.4676 0.7040 0.4839 0.092 Uiso 0.233(5) 1 calc R U P B 2
C91 C -0.4699(7) 0.5924(7) 0.5129(6) 0.086(4) Uani 0.233(5) 1 d D U P B 2
H87 H -0.4351 0.5603 0.5413 0.103 Uiso 0.233(5) 1 calc R U P B 2
H88 H -0.4700 0.5714 0.4732 0.103 Uiso 0.233(5) 1 calc R U P B 2
C92 C -0.5545(7) 0.5922(10) 0.5269(7) 0.102(5) Uani 0.233(5) 1 d D U P B 2
H89 H -0.5613 0.6353 0.5522 0.154 Uiso 0.233(5) 1 calc R U P B 2
H90 H -0.5636 0.5451 0.5470 0.154 Uiso 0.233(5) 1 calc R U P B 2
H91 H -0.5927 0.5960 0.4905 0.154 Uiso 0.233(5) 1 calc R U P B 2
C93 C -0.5174(12) 0.4746(17) 0.2453(11) 0.107(8) Uani 0.143(5) 1 d D U P A 4
H92 H -0.4985 0.4226 0.2401 0.129 Uiso 0.143(5) 1 calc R U P A 4
H93 H -0.5387 0.4960 0.2064 0.129 Uiso 0.143(5) 1 calc R U P A 4
C94 C -0.5808(13) 0.4751(14) 0.2847(12) 0.102(7) Uani 0.143(5) 1 d D U P A 4
H94 H -0.6309 0.4577 0.2606 0.123 Uiso 0.143(5) 1 calc R U P A 4
H95 H -0.5654 0.4361 0.3151 0.123 Uiso 0.143(5) 1 calc R U P A 4
C95 C -0.6003(13) 0.5463(15) 0.3161(13) 0.108(7) Uani 0.143(5) 1 d D U P A 4
H96 H -0.6081 0.5906 0.2898 0.129 Uiso 0.143(5) 1 calc R U P A 4
H97 H -0.5597 0.5578 0.3507 0.129 Uiso 0.143(5) 1 calc R U P A 4
C96 C -0.6789(18) 0.518(3) 0.3332(16) 0.112(8) Uani 0.143(5) 1 d D U P A 4
H98 H -0.7086 0.4893 0.3008 0.167 Uiso 0.143(5) 1 calc R U P A 4
H99 H -0.7106 0.5619 0.3417 0.167 Uiso 0.143(5) 1 calc R U P A 4
H100 H -0.6673 0.4863 0.3680 0.167 Uiso 0.143(5) 1 calc R U P A 4
N5 N -0.1285(6) 0.4413(6) 0.5308(5) 0.086(3) Uani 0.379(13) 1 d D U P E 6
C97 C -0.1458(9) 0.3676(7) 0.5316(5) 0.075(3) Uani 0.379(13) 1 d D U P E 6
H101 H -0.1213 0.3384 0.5640 0.090 Uiso 0.379(13) 1 calc R U P E 6
C98 C -0.1974(8) 0.3314(6) 0.4880(6) 0.064(3) Uani 0.379(13) 1 d D U P E 6
H102 H -0.2055 0.2784 0.4904 0.077 Uiso 0.379(13) 1 calc R U P E 6
C99 C -0.2374(12) 0.3718(7) 0.4408(7) 0.057(3) Uani 0.379(13) 1 d D U P E 6
C100 C -0.2125(7) 0.4461(7) 0.4383(5) 0.060(3) Uani 0.379(13) 1 d D U P E 6
H103 H -0.2323 0.4761 0.4050 0.072 Uiso 0.379(13) 1 calc R U P E 6
C101 C -0.1604(6) 0.4764(6) 0.4826(5) 0.080(3) Uani 0.379(13) 1 d D U P E 6
H104 H -0.1454 0.5276 0.4786 0.096 Uiso 0.379(13) 1 calc R U P E 6
C102 C -0.2931(9) 0.3363(7) 0.3918(6) 0.085(3) Uani 0.379(13) 1 d D U P E 6
H105 H -0.3212 0.3759 0.3670 0.128 Uiso 0.379(13) 1 calc R U P E 6
H106 H -0.3317 0.3049 0.4078 0.128 Uiso 0.379(13) 1 calc R U P E 6
H107 H -0.2629 0.3047 0.3685 0.128 Uiso 0.379(13) 1 calc R U P E 6
C103 C 0.4225(11) 0.6107(18) 0.0179(14) 0.107(15) Uani 0.177(6) 1 d D U P D 8
H113 H 0.4253 0.5577 0.0049 0.128 Uiso 0.177(6) 1 calc R U P D 8
H114 H 0.4036 0.6077 0.0560 0.128 Uiso 0.177(6) 1 calc R U P D 8
C104 C 0.5111(10) 0.6324(11) 0.0357(9) 0.106(8) Uani 0.177(6) 1 d D U P D 8
H115 H 0.5161 0.6721 0.0656 0.159 Uiso 0.177(6) 1 calc R U P D 8
H116 H 0.5317 0.6511 0.0013 0.159 Uiso 0.177(6) 1 calc R U P D 8
H117 H 0.5415 0.5879 0.0514 0.159 Uiso 0.177(6) 1 calc R U P D 8

loop_
_atom_site_aniso_label
_atom_site_aniso_U_11
_atom_site_aniso_U_22
_atom_site_aniso_U_33
_atom_site_aniso_U_23
_atom_site_aniso_U_13
_atom_site_aniso_U_12
B1 0.0386(12) 0.0317(11) 0.0324(12) -0.0007(9) 0.0020(10) -0.0006(9)
C1 0.0402(11) 0.0306(9) 0.0303(10) -0.0013(7) 0.0013(8) 0.0016(7)
C2 0.0384(10) 0.0311(9) 0.0304(10) -0.0021(8) 0.0018(8) 0.0006(7)
C3 0.0407(10) 0.0293(9) 0.0296(10) -0.0019(7) -0.0011(8) 0.0007(7)
C4 0.0413(11) 0.0376(10) 0.0364(11) -0.0013(8) 0.0020(9) -0.0009(8)
C5 0.0428(11) 0.0444(11) 0.0344(11) 0.0021(9) -0.0054(9) -0.0006(9)
C6 0.0510(12) 0.0432(11) 0.0294(11) 0.0049(8) 0.0006(9) -0.0002(9)
C7 0.0442(11) 0.0345(10) 0.0319(11) 0.0007(8) 0.0002(9) -0.0019(8)
C8 0.0421(10) 0.0283(9) 0.0304(10) -0.0025(7) 0.0029(8) -0.0005(7)
C9 0.0386(10) 0.0283(9) 0.0293(10) -0.0006(7) 0.0023(8) -0.0002(7)
C10 0.0403(10) 0.0283(9) 0.0317(10) -0.0021(7) 0.0046(8) 0.0004(7)
B2 0.0372(12) 0.0315(10) 0.0316(12) -0.0018(9) 0.0023(9) 0.0009(8)
C11 0.0382(10) 0.0316(9) 0.0278(10) 0.0029(7) 0.0003(8) 0.0015(7)
C12 0.0415(11) 0.0317(9) 0.0247(10) 0.0005(7) 0.0003(8) 0.0013(8)
C13 0.0393(10) 0.0331(9) 0.0257(10) 0.0014(7) -0.0010(8) 0.0004(7)
C14 0.0441(11) 0.0352(10) 0.0318(10) 0.0004(8) 0.0015(9) -0.0022(8)
C15 0.0549(12) 0.0323(10) 0.0322(11) 0.0004(8) 0.0011(9) -0.0029(8)
C16 0.0548(12) 0.0333(10) 0.0344(11) -0.0033(8) 0.0057(9) 0.0035(9)
C17 0.0453(11) 0.0360(10) 0.0305(10) 0.0004(8) 0.0041(9) 0.0034(8)
C18 0.0417(10) 0.0303(9) 0.0251(10) 0.0003(7) -0.0005(8) 0.0024(7)
C19 0.0398(10) 0.0343(9) 0.0260(10) 0.0007(8) 0.0002(8) 0.0009(8)
C20 0.0394(10) 0.0329(9) 0.0283(10) 0.0005(7) 0.0013(8) 0.0030(7)
C21 0.0431(11) 0.0317(9) 0.0295(10) 0.0013(8) 0.0005(9) -0.0009(8)
C22 0.0383(10) 0.0340(9) 0.0329(11) 0.0015(8) 0.0049(9) 0.0006(8)
C23 0.0385(10) 0.0347(10) 0.0302(10) 0.0018(8) -0.0006(8) 0.0019(8)
C24 0.0428(11) 0.0412(10) 0.0334(11) -0.0007(8) 0.0023(9) -0.0002(8)
C25 0.0424(12) 0.0470(11) 0.0415(12) -0.0024(9) 0.0017(10) -0.0067(9)
C26 0.0354(11) 0.0512(12) 0.0400(12) 0.0050(9) 0.0056(9) -0.0030(9)
C27 0.0390(11) 0.0418(10) 0.0349(11) 0.0035(9) 0.0004(9) 0.0008(8)
C28 0.0402(11) 0.0423(11) 0.0388(12) 0.0035(9) 0.0073(9) 0.0012(8)
C29 0.0423(11) 0.0366(10) 0.0344(11) 0.0013(8) 0.0058(9) 0.0022(8)
C30 0.0437(11) 0.0421(11) 0.0387(12) 0.0034(9) 0.0141(10) 0.0012(9)
C31 0.0530(12) 0.0460(11) 0.0283(11) -0.0019(9) 0.0085(9) -0.0021(9)
C32 0.0460(11) 0.0392(10) 0.0330(11) 0.0004(8) 0.0054(9) -0.0035(8)
C33 0.0422(11) 0.0321(9) 0.0290(10) 0.0006(8) 0.0033(8) 0.0027(8)
C34 0.0382(10) 0.0312(9) 0.0325(11) 0.0022(8) 0.0036(8) 0.0026(7)
C35 0.0383(10) 0.0308(9) 0.0290(10) -0.0009(7) -0.0010(8) 0.0027(7)
C36 0.0365(10) 0.0292(9) 0.0320(11) -0.0017(7) 0.0025(8) -0.0003(7)
C37 0.0440(11) 0.0279(9) 0.0288(10) 0.0009(7) 0.0040(8) -0.0003(7)
C38 0.0458(11) 0.0309(9) 0.0320(11) -0.0001(8) 0.0011(9) 0.0001(8)
C39 0.0474(11) 0.0367(10) 0.0298(10) -0.0018(8) 0.0086(9) 0.0035(8)
C40 0.0403(11) 0.0360(10) 0.0331(11) 0.0016(8) 0.0066(9) 0.0027(8)
C41 0.0407(11) 0.0314(9) 0.0337(11) 0.0006(8) 0.0058(9) 0.0021(8)
C42 0.0380(10) 0.0389(10) 0.0367(11) -0.0003(8) 0.0042(9) -0.0004(8)
C43 0.0380(11) 0.0352(10) 0.0352(11) 0.0009(8) 0.0017(9) 0.0002(8)
C44 0.0362(11) 0.0426(11) 0.0397(12) -0.0023(9) 0.0051(9) -0.0023(8)
C45 0.0400(11) 0.0491(12) 0.0399(12) -0.0080(9) -0.0003(9) -0.0058(9)
C46 0.0421(11) 0.0446(11) 0.0339(11) -0.0066(8) 0.0040(9) -0.0021(8)
C47 0.0390(11) 0.0338(9) 0.0330(11) -0.0016(8) 0.0016(9) -0.0023(8)
C48 0.0367(10) 0.0341(9) 0.0310(10) -0.0007(8) 0.0018(8) 0.0012(8)
O1 0.0396(8) 0.0771(10) 0.0473(9) -0.0046(8) 0.0061(7) -0.0099(7)
C49 0.0341(14) 0.0500(15) 0.0525(18) -0.0008(13) -0.0007(12) -0.0083(11)
C50 0.0426(15) 0.0537(17) 0.069(2) 0.0036(15) 0.0051(14) -0.0022(12)
C51 0.0601(19) 0.067(2) 0.091(2) 0.0110(18) 0.0318(17) 0.0057(15)
C52 0.091(3) 0.133(4) 0.113(4) 0.025(4) 0.061(3) 0.028(3)
O2 0.0526(9) 0.0617(9) 0.0401(8) -0.0055(7) 0.0161(7) -0.0048(7)
C53 0.068(3) 0.077(4) 0.038(3) -0.010(2) 0.028(2) -0.016(3)
C54 0.071(3) 0.076(3) 0.058(2) -0.015(2) 0.0358(19) -0.014(2)
C55 0.067(2) 0.065(2) 0.112(3) -0.004(2) 0.043(2) -0.0008(17)
C56 0.072(3) 0.079(3) 0.142(4) -0.003(3) 0.049(3) -0.009(2)
O3 0.0456(8) 0.0500(8) 0.0360(8) -0.0029(6) 0.0128(6) -0.0015(6)
C57 0.0616(14) 0.0533(13) 0.0365(12) -0.0038(9) 0.0175(11) -0.0014(10)
C58 0.0683(16) 0.0637(15) 0.0552(15) -0.0005(12) 0.0279(13) -0.0064(12)
C59 0.056(2) 0.073(3) 0.076(3) -0.005(2) 0.028(2) 0.0032(17)
C60 0.0471(19) 0.086(2) 0.072(2) 0.0113(18) 0.0088(16) -0.0007(15)
O4 0.0392(8) 0.0556(8) 0.0453(9) -0.0073(7) 0.0060(6) -0.0093(6)
C61 0.0410(12) 0.0582(13) 0.0649(15) -0.0154(11) 0.0074(11) -0.0121(10)
C62 0.0425(12) 0.0551(13) 0.0674(15) -0.0010(11) 0.0101(11) -0.0054(10)
C63 0.0567(14) 0.0550(14) 0.0652(16) 0.0022(11) 0.0152(12) 0.0050(11)
C64 0.0646(17) 0.0780(18) 0.0863(19) 0.0029(15) 0.0303(15) 0.0089(13)
N1 0.0362(9) 0.0330(8) 0.0330(9) -0.0017(6) 0.0023(7) -0.0007(6)
C65 0.0588(13) 0.0367(11) 0.0380(12) -0.0046(9) -0.0028(10) -0.0056(9)
C66 0.0626(13) 0.0352(11) 0.0456(13) -0.0043(9) 0.0012(11) -0.0053(9)
C67 0.0478(12) 0.0370(10) 0.0472(13) 0.0052(9) 0.0004(10) -0.0004(9)
C68 0.0833(17) 0.0420(12) 0.0465(14) 0.0071(10) -0.0190(12) -0.0094(11)
C69 0.0758(15) 0.0405(12) 0.0377(12) 0.0014(9) -0.0131(11) -0.0090(10)
C70 0.0736(16) 0.0417(12) 0.0622(15) 0.0094(11) -0.0080(13) -0.0026(11)
N2 0.0371(8) 0.0356(8) 0.0298(9) -0.0013(6) 0.0039(7) 0.0006(6)
C71 0.0572(13) 0.0384(11) 0.0335(11) -0.0059(8) -0.0082(10) 0.0032(9)
C72 0.0558(13) 0.0370(11) 0.0495(13) -0.0048(9) -0.0009(11) 0.0025(9)
C73 0.0510(12) 0.0422(11) 0.0433(13) 0.0026(9) 0.0084(10) 0.0088(9)
C74 0.0972(19) 0.0533(14) 0.0418(13) -0.0023(11) -0.0197(13) 0.0215(13)
C75 0.0756(16) 0.0442(12) 0.0400(13) -0.0075(9) -0.0161(12) 0.0117(10)
C76 0.0819(17) 0.0476(13) 0.0664(16) 0.0136(12) 0.0140(14) 0.0163(12)
N3 0.0537(11) 0.0633(12) 0.0551(12) 0.0052(10) 0.0029(10) -0.0029(9)
C77 0.0588(15) 0.0533(13) 0.0565(15) 0.0004(11) 0.0007(12) -0.0057(11)
C78 0.0538(13) 0.0505(13) 0.0538(14) 0.0000(10) 0.0019(11) 0.0031(10)
C79 0.0432(12) 0.0539(13) 0.0422(13) 0.0037(10) -0.0051(10) 0.0004(10)
C80 0.0519(13) 0.0498(12) 0.0525(14) 0.0001(10) 0.0012(11) -0.0013(10)
C81 0.0573(14) 0.0590(14) 0.0532(14) 0.0017(11) 0.0044(12) 0.0038(11)
C82 0.0566(14) 0.0628(15) 0.0741(17) 0.0044(13) 0.0131(13) 0.0012(11)
N4 0.117(4) 0.091(4) 0.055(3) 0.003(3) -0.023(3) -0.017(4)
C83 0.081(4) 0.074(4) 0.055(4) 0.018(3) -0.011(3) -0.003(3)
C84 0.063(3) 0.056(3) 0.052(3) 0.006(3) 0.002(3) -0.003(2)
C85 0.063(4) 0.052(3) 0.049(3) 0.004(2) 0.003(2) 0.003(2)
C86 0.102(4) 0.050(3) 0.062(3) 0.005(2) 0.000(3) 0.006(3)
C87 0.132(5) 0.071(3) 0.072(4) -0.011(3) -0.007(4) -0.016(3)
C88 0.078(3) 0.073(4) 0.068(4) -0.004(3) -0.009(3) -0.002(3)
C89 0.071(11) 0.092(12) 0.085(12) -0.022(10) 0.024(10) 0.002(10)
C90 0.070(8) 0.085(8) 0.081(8) -0.029(7) 0.027(6) -0.004(7)
C91 0.078(7) 0.097(8) 0.093(7) -0.031(6) 0.040(6) -0.014(6)
C92 0.086(8) 0.117(10) 0.115(9) -0.034(8) 0.047(7) -0.021(7)
C93 0.077(13) 0.147(18) 0.104(15) 0.015(14) 0.030(11) -0.019(12)
C94 0.077(11) 0.138(16) 0.100(14) 0.005(13) 0.038(9) -0.013(11)
C95 0.089(11) 0.134(16) 0.108(14) 0.000(13) 0.038(10) 0.009(11)
C96 0.096(13) 0.142(17) 0.103(16) -0.007(15) 0.037(12) 0.005(13)
N5 0.099(5) 0.072(5) 0.074(5) -0.001(4) -0.020(4) -0.003(4)
C97 0.100(6) 0.061(5) 0.055(5) 0.010(4) -0.012(4) 0.001(5)
C98 0.084(6) 0.043(4) 0.060(6) 0.002(4) -0.003(5) -0.007(4)
C99 0.069(5) 0.051(5) 0.052(5) -0.009(4) 0.010(4) -0.006(4)
C100 0.073(5) 0.046(4) 0.058(5) 0.002(3) -0.001(4) 0.001(3)
C101 0.094(5) 0.062(4) 0.078(5) 0.001(4) -0.002(4) -0.010(4)
C102 0.094(6) 0.081(6) 0.080(6) -0.026(5) 0.012(5) -0.009(5)
C103 0.108(17) 0.115(17) 0.108(18) -0.029(9) 0.045(9) -0.001(9)
C104 0.095(11) 0.117(11) 0.109(11) 0.010(8) 0.026(8) -0.004(8)

_geom_special_details            
;
 All esds (except the esd in the dihedral angle between two l.s. planes)
 are estimated using the full covariance matrix.  The cell esds are taken
 into account individually in the estimation of esds in distances, angles
 and torsion angles; correlations between esds in cell parameters are only
 used when they are defined by crystal symmetry.  An approximate (isotropic)
 treatment of cell esds is used for estimating esds involving l.s. planes.
;

loop_
_geom_bond_atom_site_label_1
_geom_bond_atom_site_label_2
_geom_bond_distance
_geom_bond_site_symmetry_2
_geom_bond_publ_flag
B1 C21 1.581(3) . ?
B1 C20 1.595(3) . ?
B1 C1 1.610(3) . ?
B1 N1 1.665(2) . ?
C1 C2 1.392(2) . ?
C1 C10 1.431(2) . ?
C2 C3 1.445(2) . ?
C2 C23 1.488(2) . ?
C3 C4 1.426(2) . ?
C3 C8 1.442(2) . ?
C4 C5 1.365(2) . ?
C4 H1 0.9500 . ?
C5 C6 1.396(3) . ?
C5 H2 0.9500 . ?
C6 C7 1.361(3) . ?
C6 H3 0.9500 . ?
C7 C8 1.424(2) . ?
C7 H4 0.9500 . ?
C8 C9 1.449(2) . ?
C9 C10 1.393(2) . ?
C9 C37 1.495(2) . ?
C10 B2 1.604(3) . ?
B2 C35 1.589(3) . ?
B2 C11 1.600(3) . ?
B2 N2 1.664(2) . ?
C11 C12 1.394(2) . ?
C11 C20 1.425(2) . ?
C12 C13 1.440(2) . ?
C12 C47 1.482(2) . ?
C13 C14 1.423(2) . ?
C13 C18 1.431(2) . ?
C14 C15 1.366(2) . ?
C14 H5 0.9500 . ?
C15 C16 1.396(3) . ?
C15 H6 0.9500 . ?
C16 C17 1.365(2) . ?
C16 H7 0.9500 . ?
C17 C18 1.419(2) . ?
C17 H8 0.9500 . ?
C18 C19 1.443(2) . ?
C19 C20 1.397(2) . ?
C19 C33 1.486(2) . ?
C21 C34 1.401(2) . ?
C21 C22 1.402(2) . ?
C22 C27 1.427(2) . ?
C22 C23 1.452(2) . ?
C23 C24 1.374(2) . ?
C24 C25 1.421(2) . ?
C24 H9 0.9500 . ?
C25 C26 1.364(3) . ?
C25 H10 0.9500 . ?
C26 O1 1.368(2) . ?
C26 C27 1.436(3) . ?
C27 C28 1.400(3) . ?
C28 C29 1.394(3) . ?
C28 H11 0.9500 . ?
C29 C34 1.432(2) . ?
C29 C30 1.435(2) . ?
C30 C31 1.365(3) . ?
C30 O2 1.370(2) . ?
C31 C32 1.418(2) . ?
C31 H12 0.9500 . ?
C32 C33 1.382(2) . ?
C32 H13 0.9500 . ?
C33 C34 1.447(2) . ?
C35 C36 1.401(2) . ?
C35 C48 1.404(2) . ?
C36 C41 1.439(2) . ?
C36 C37 1.447(2) . ?
C37 C38 1.376(2) . ?
C38 C39 1.419(2) . ?
C38 H14 0.9500 . ?
C39 C40 1.363(2) . ?
C39 H15 0.9500 . ?
C40 O3 1.373(2) . ?
C40 C41 1.431(2) . ?
C41 C42 1.396(2) . ?
C42 C43 1.393(2) . ?
C42 H16 0.9500 . ?
C43 C48 1.427(2) . ?
C43 C44 1.432(2) . ?
C44 O4 1.369(2) . ?
C44 C45 1.370(2) . ?
C45 C46 1.414(2) . ?
C45 H17 0.9500 . ?
C46 C47 1.373(2) . ?
C46 H18 0.9500 . ?
C47 C48 1.448(2) . ?
O1 C49 1.438(3) . ?
O1 C93 1.439(10) . ?
C49 C50 1.500(4) . ?
C49 H19 0.9900 . ?
C49 H20 0.9900 . ?
C50 C51 1.512(4) . ?
C50 H21 0.9900 . ?
C50 H22 0.9900 . ?
C51 C52 1.530(5) . ?
C51 H23 0.9900 . ?
C51 H24 0.9900 . ?
C52 H25 0.9800 . ?
C52 H26 0.9800 . ?
C52 H27 0.9800 . ?
O2 C53 1.432(4) . ?
O2 C89 1.434(10) . ?
C53 C54 1.525(5) . ?
C53 H28 0.9900 . ?
C53 H29 0.9900 . ?
C54 C55 1.519(5) . ?
C54 H30 0.9900 . ?
C54 H31 0.9900 . ?
C55 C56 1.529(4) . ?
C55 H32 0.9900 . ?
C55 H33 0.9900 . ?
C56 H34 0.9800 . ?
C56 H35 0.9800 . ?
C56 H36 0.9800 . ?
O3 C57 1.440(2) . ?
C57 C58 1.508(3) . ?
C57 H37 0.9900 . ?
C57 H38 0.9900 . ?
C58 C59 1.501(4) . ?
C58 C103 1.545(10) . ?
C58 H39 0.9900 . ?
C58 H40 0.9900 . ?
C59 C60 1.523(7) . ?
C59 H108 0.9900 . ?
C59 H109 0.9900 . ?
C60 H110 0.9800 . ?
C60 H111 0.9800 . ?
C60 H112 0.9800 . ?
O4 C61 1.434(2) . ?
C61 C62 1.505(3) . ?
C61 H46 0.9900 . ?
C61 H47 0.9900 . ?
C62 C63 1.498(3) . ?
C62 H48 0.9900 . ?
C62 H49 0.9900 . ?
C63 C64 1.524(3) . ?
C63 H50 0.9900 . ?
C63 H51 0.9900 . ?
C64 H52 0.9800 . ?
C64 H53 0.9800 . ?
C64 H54 0.9800 . ?
N1 C69 1.331(2) . ?
N1 C65 1.341(2) . ?
C65 C66 1.376(3) . ?
C65 H55 0.9500 . ?
C66 C67 1.379(3) . ?
C66 H56 0.9500 . ?
C67 C68 1.376(3) . ?
C67 C70 1.503(3) . ?
C68 C69 1.377(3) . ?
C68 H57 0.9500 . ?
C69 H58 0.9500 . ?
C70 H59 0.9800 . ?
C70 H60 0.9800 . ?
C70 H61 0.9800 . ?
N2 C71 1.334(2) . ?
N2 C75 1.339(2) . ?
C71 C72 1.376(3) . ?
C71 H62 0.9500 . ?
C72 C73 1.368(3) . ?
C72 H63 0.9500 . ?
C73 C74 1.373(3) . ?
C73 C76 1.512(3) . ?
C74 C75 1.373(3) . ?
C74 H64 0.9500 . ?
C75 H65 0.9500 . ?
C76 H66 0.9800 . ?
C76 H67 0.9800 . ?
C76 H68 0.9800 . ?
N3 C81 1.337(3) . ?
N3 C77 1.339(3) . ?
C77 C78 1.375(3) . ?
C77 H69 0.9500 . ?
C78 C79 1.384(3) . ?
C78 H70 0.9500 . ?
C79 C80 1.387(3) . ?
C79 C82 1.497(3) . ?
C80 C81 1.376(3) . ?
C80 H71 0.9500 . ?
C81 H72 0.9500 . ?
C82 H73 0.9800 . ?
C82 H74 0.9800 . ?
C82 H75 0.9800 . ?
N4 C83 1.341(6) . ?
N4 C87 1.352(7) . ?
C83 C84 1.367(6) . ?
C83 H76 0.9500 . ?
C84 C85 1.365(6) . ?
C84 H77 0.9500 . ?
C85 C86 1.380(7) . ?
C85 C88 1.494(6) . ?
C86 C87 1.363(6) . ?
C86 H78 0.9500 . ?
C87 H79 0.9500 . ?
C88 H80 0.9800 . ?
C88 H81 0.9800 . ?
C88 H82 0.9800 . ?
C89 C90 1.527(10) . ?
C89 H83 0.9900 . ?
C89 H84 0.9900 . ?
C90 C91 1.524(9) . ?
C90 H85 0.9900 . ?
C90 H86 0.9900 . ?
C91 C92 1.530(9) . ?
C91 H87 0.9900 . ?
C91 H88 0.9900 . ?
C92 H89 0.9800 . ?
C92 H90 0.9800 . ?
C92 H91 0.9800 . ?
C93 C94 1.525(10) . ?
C93 H92 0.9900 . ?
C93 H93 0.9900 . ?
C94 C95 1.519(10) . ?
C94 H94 0.9900 . ?
C94 H95 0.9900 . ?
C95 C96 1.539(10) . ?
C95 H96 0.9900 . ?
C95 H97 0.9900 . ?
C96 H98 0.9800 . ?
C96 H99 0.9800 . ?
C96 H100 0.9800 . ?
N5 C101 1.315(8) . ?
N5 C97 1.338(8) . ?
C97 C98 1.382(8) . ?
C97 H101 0.9500 . ?
C98 C99 1.388(9) . ?
C98 H102 0.9500 . ?
C99 C100 1.386(9) . ?
C99 C102 1.494(9) . ?
C100 C101 1.354(8) . ?
C100 H103 0.9500 . ?
C101 H104 0.9500 . ?
C102 H105 0.9800 . ?
C102 H106 0.9800 . ?
C102 H107 0.9800 . ?
C103 C104 1.547(10) . ?
C103 H113 0.9900 . ?
C103 H114 0.9900 . ?
C104 H115 0.9800 . ?
C104 H116 0.9800 . ?
C104 H117 0.9800 . ?

loop_
_geom_angle_atom_site_label_1
_geom_angle_atom_site_label_2
_geom_angle_atom_site_label_3
_geom_angle
_geom_angle_site_symmetry_1
_geom_angle_site_symmetry_3
_geom_angle_publ_flag
C21 B1 C20 110.71(15) . . ?
C21 B1 C1 110.44(15) . . ?
C20 B1 C1 112.22(15) . . ?
C21 B1 N1 103.41(14) . . ?
C20 B1 N1 108.97(14) . . ?
C1 B1 N1 110.73(14) . . ?
C2 C1 C10 120.90(16) . . ?
C2 C1 B1 119.61(16) . . ?
C10 C1 B1 119.15(16) . . ?
C1 C2 C3 117.95(16) . . ?
C1 C2 C23 119.47(16) . . ?
C3 C2 C23 122.19(15) . . ?
C4 C3 C8 118.01(16) . . ?
C4 C3 C2 121.76(16) . . ?
C8 C3 C2 119.83(16) . . ?
C5 C4 C3 122.33(18) . . ?
C5 C4 H1 118.8 . . ?
C3 C4 H1 118.8 . . ?
C4 C5 C6 119.61(18) . . ?
C4 C5 H2 120.2 . . ?
C6 C5 H2 120.2 . . ?
C7 C6 C5 120.30(18) . . ?
C7 C6 H3 119.8 . . ?
C5 C6 H3 119.8 . . ?
C6 C7 C8 122.73(18) . . ?
C6 C7 H4 118.6 . . ?
C8 C7 H4 118.6 . . ?
C7 C8 C3 116.97(16) . . ?
C7 C8 C9 123.29(16) . . ?
C3 C8 C9 119.47(16) . . ?
C10 C9 C8 117.68(16) . . ?
C10 C9 C37 119.28(16) . . ?
C8 C9 C37 122.93(16) . . ?
C9 C10 C1 121.52(16) . . ?
C9 C10 B2 120.74(16) . . ?
C1 C10 B2 117.65(16) . . ?
C35 B2 C11 110.30(15) . . ?
C35 B2 C10 110.69(15) . . ?
C11 B2 C10 111.79(15) . . ?
C35 B2 N2 107.54(14) . . ?
C11 B2 N2 109.05(14) . . ?
C10 B2 N2 107.32(14) . . ?
C12 C11 C20 120.82(16) . . ?
C12 C11 B2 120.08(16) . . ?
C20 C11 B2 118.83(15) . . ?
C11 C12 C13 117.65(16) . . ?
C11 C12 C47 120.02(15) . . ?
C13 C12 C47 121.92(15) . . ?
C14 C13 C18 117.97(16) . . ?
C14 C13 C12 121.84(16) . . ?
C18 C13 C12 119.76(15) . . ?
C15 C14 C13 122.09(18) . . ?
C15 C14 H5 119.0 . . ?
C13 C14 H5 119.0 . . ?
C14 C15 C16 119.95(17) . . ?
C14 C15 H6 120.0 . . ?
C16 C15 H6 120.0 . . ?
C17 C16 C15 119.81(17) . . ?
C17 C16 H7 120.1 . . ?
C15 C16 H7 120.1 . . ?
C16 C17 C18 122.52(18) . . ?
C16 C17 H8 118.7 . . ?
C18 C17 H8 118.7 . . ?
C17 C18 C13 117.65(16) . . ?
C17 C18 C19 122.09(17) . . ?
C13 C18 C19 119.68(15) . . ?
C20 C19 C18 117.61(16) . . ?
C20 C19 C33 119.25(16) . . ?
C18 C19 C33 122.85(15) . . ?
C19 C20 C11 121.12(16) . . ?
C19 C20 B1 120.02(16) . . ?
C11 C20 B1 118.69(15) . . ?
C34 C21 C22 120.61(17) . . ?
C34 C21 B1 119.28(16) . . ?
C22 C21 B1 118.85(16) . . ?
C21 C22 C27 119.18(17) . . ?
C21 C22 C23 120.14(16) . . ?
C27 C22 C23 120.67(17) . . ?
C24 C23 C22 116.85(17) . . ?
C24 C23 C2 124.21(17) . . ?
C22 C23 C2 118.94(16) . . ?
C23 C24 C25 122.90(18) . . ?
C23 C24 H9 118.5 . . ?
C25 C24 H9 118.5 . . ?
C26 C25 C24 119.95(18) . . ?
C26 C25 H10 120.0 . . ?
C24 C25 H10 120.0 . . ?
C25 C26 O1 125.66(18) . . ?
C25 C26 C27 120.74(18) . . ?
O1 C26 C27 113.60(17) . . ?
C28 C27 C22 119.66(17) . . ?
C28 C27 C26 122.13(17) . . ?
C22 C27 C26 118.13(17) . . ?
C29 C28 C27 121.09(18) . . ?
C29 C28 H11 119.5 . . ?
C27 C28 H11 119.5 . . ?
C28 C29 C34 119.33(17) . . ?
C28 C29 C30 122.13(17) . . ?
C34 C29 C30 118.35(17) . . ?
C31 C30 O2 125.31(17) . . ?
C31 C30 C29 120.47(17) . . ?
O2 C30 C29 114.20(17) . . ?
C30 C31 C32 120.24(17) . . ?
C30 C31 H12 119.9 . . ?
C32 C31 H12 119.9 . . ?
C33 C32 C31 122.87(18) . . ?
C33 C32 H13 118.6 . . ?
C31 C32 H13 118.6 . . ?
C32 C33 C34 116.85(17) . . ?
C32 C33 C19 123.61(17) . . ?
C34 C33 C19 119.55(15) . . ?
C21 C34 C29 119.44(17) . . ?
C21 C34 C33 119.89(16) . . ?
C29 C34 C33 120.64(16) . . ?
C36 C35 C48 120.00(16) . . ?
C36 C35 B2 119.75(16) . . ?
C48 C35 B2 120.09(16) . . ?
C35 C36 C41 119.20(16) . . ?
C35 C36 C37 120.52(16) . . ?
C41 C36 C37 120.26(16) . . ?
C38 C37 C36 116.68(17) . . ?
C38 C37 C9 123.53(17) . . ?
C36 C37 C9 119.74(15) . . ?
C37 C38 C39 123.25(18) . . ?
C37 C38 H14 118.4 . . ?
C39 C38 H14 118.4 . . ?
C40 C39 C38 120.18(17) . . ?
C40 C39 H15 119.9 . . ?
C38 C39 H15 119.9 . . ?
C39 C40 O3 125.08(17) . . ?
C39 C40 C41 120.10(17) . . ?
O3 C40 C41 114.81(16) . . ?
C42 C41 C40 122.16(17) . . ?
C42 C41 C36 119.10(16) . . ?
C40 C41 C36 118.74(17) . . ?
C43 C42 C41 121.60(17) . . ?
C43 C42 H16 119.2 . . ?
C41 C42 H16 119.2 . . ?
C42 C43 C48 119.01(17) . . ?
C42 C43 C44 122.27(17) . . ?
C48 C43 C44 118.72(16) . . ?
O4 C44 C45 125.04(17) . . ?
O4 C44 C43 114.66(16) . . ?
C45 C44 C43 120.29(17) . . ?
C44 C45 C46 119.80(18) . . ?
C44 C45 H17 120.1 . . ?
C46 C45 H17 120.1 . . ?
C47 C46 C45 123.14(17) . . ?
C47 C46 H18 118.4 . . ?
C45 C46 H18 118.4 . . ?
C46 C47 C48 117.05(17) . . ?
C46 C47 C12 123.75(16) . . ?
C48 C47 C12 119.09(16) . . ?
C35 C48 C43 119.83(16) . . ?
C35 C48 C47 119.97(16) . . ?
C43 C48 C47 120.18(16) . . ?
C26 O1 C49 117.79(18) . . ?
C26 O1 C93 115.8(9) . . ?
O1 C49 C50 107.1(2) . . ?
O1 C49 H19 110.3 . . ?
C50 C49 H19 110.3 . . ?
O1 C49 H20 110.3 . . ?
C50 C49 H20 110.3 . . ?
H19 C49 H20 108.5 . . ?
C49 C50 C51 114.9(3) . . ?
C49 C50 H21 108.5 . . ?
C51 C50 H21 108.5 . . ?
C49 C50 H22 108.5 . . ?
C51 C50 H22 108.5 . . ?
H21 C50 H22 107.5 . . ?
C50 C51 C52 112.8(3) . . ?
C50 C51 H23 109.0 . . ?
C52 C51 H23 109.0 . . ?
C50 C51 H24 109.0 . . ?
C52 C51 H24 109.0 . . ?
H23 C51 H24 107.8 . . ?
C51 C52 H25 109.5 . . ?
C51 C52 H26 109.5 . . ?
H25 C52 H26 109.5 . . ?
C51 C52 H27 109.5 . . ?
H25 C52 H27 109.5 . . ?
H26 C52 H27 109.5 . . ?
C30 O2 C53 117.9(3) . . ?
C30 O2 C89 119.2(10) . . ?
O2 C53 C54 105.7(4) . . ?
O2 C53 H28 110.6 . . ?
C54 C53 H28 110.6 . . ?
O2 C53 H29 110.6 . . ?
C54 C53 H29 110.6 . . ?
H28 C53 H29 108.7 . . ?
C55 C54 C53 115.2(5) . . ?
C55 C54 H30 108.5 . . ?
C53 C54 H30 108.5 . . ?
C55 C54 H31 108.5 . . ?
C53 C54 H31 108.5 . . ?
H30 C54 H31 107.5 . . ?
C54 C55 C56 112.8(3) . . ?
C54 C55 H32 109.0 . . ?
C56 C55 H32 109.0 . . ?
C54 C55 H33 109.0 . . ?
C56 C55 H33 109.0 . . ?
H32 C55 H33 107.8 . . ?
C55 C56 H34 109.5 . . ?
C55 C56 H35 109.5 . . ?
H34 C56 H35 109.5 . . ?
C55 C56 H36 109.5 . . ?
H34 C56 H36 109.5 . . ?
H35 C56 H36 109.5 . . ?
C40 O3 C57 117.18(15) . . ?
O3 C57 C58 109.10(17) . . ?
O3 C57 H37 109.9 . . ?
C58 C57 H37 109.9 . . ?
O3 C57 H38 109.9 . . ?
C58 C57 H38 109.9 . . ?
H37 C57 H38 108.3 . . ?
C59 C58 C57 117.4(3) . . ?
C57 C58 C103 110.3(11) . . ?
C59 C58 H39 108.0 . . ?
C57 C58 H39 108.0 . . ?
C59 C58 H40 108.0 . . ?
C57 C58 H40 108.0 . . ?
H39 C58 H40 107.2 . . ?
C58 C59 C60 112.6(5) . . ?
C58 C59 H108 109.1 . . ?
C60 C59 H108 109.1 . . ?
C58 C59 H109 109.1 . . ?
C60 C59 H109 109.1 . . ?
H108 C59 H109 107.8 . . ?
C59 C60 H110 109.5 . . ?
C59 C60 H111 109.5 . . ?
H110 C60 H111 109.5 . . ?
C59 C60 H112 109.5 . . ?
H110 C60 H112 109.5 . . ?
H111 C60 H112 109.5 . . ?
C44 O4 C61 117.06(15) . . ?
O4 C61 C62 107.97(17) . . ?
O4 C61 H46 110.1 . . ?
C62 C61 H46 110.1 . . ?
O4 C61 H47 110.1 . . ?
C62 C61 H47 110.1 . . ?
H46 C61 H47 108.4 . . ?
C63 C62 C61 114.04(18) . . ?
C63 C62 H48 108.7 . . ?
C61 C62 H48 108.7 . . ?
C63 C62 H49 108.7 . . ?
C61 C62 H49 108.7 . . ?
H48 C62 H49 107.6 . . ?
C62 C63 C64 113.10(19) . . ?
C62 C63 H50 109.0 . . ?
C64 C63 H50 109.0 . . ?
C62 C63 H51 109.0 . . ?
C64 C63 H51 109.0 . . ?
H50 C63 H51 107.8 . . ?
C63 C64 H52 109.5 . . ?
C63 C64 H53 109.5 . . ?
H52 C64 H53 109.5 . . ?
C63 C64 H54 109.5 . . ?
H52 C64 H54 109.5 . . ?
H53 C64 H54 109.5 . . ?
C69 N1 C65 117.47(16) . . ?
C69 N1 B1 121.24(15) . . ?
C65 N1 B1 121.03(15) . . ?
N1 C65 C66 122.34(19) . . ?
N1 C65 H55 118.8 . . ?
C66 C65 H55 118.8 . . ?
C65 C66 C67 120.66(19) . . ?
C65 C66 H56 119.7 . . ?
C67 C66 H56 119.7 . . ?
C68 C67 C66 116.26(18) . . ?
C68 C67 C70 121.78(19) . . ?
C66 C67 C70 121.96(18) . . ?
C67 C68 C69 120.8(2) . . ?
C67 C68 H57 119.6 . . ?
C69 C68 H57 119.6 . . ?
N1 C69 C68 122.47(19) . . ?
N1 C69 H58 118.8 . . ?
C68 C69 H58 118.8 . . ?
C67 C70 H59 109.5 . . ?
C67 C70 H60 109.5 . . ?
H59 C70 H60 109.5 . . ?
C67 C70 H61 109.5 . . ?
H59 C70 H61 109.5 . . ?
H60 C70 H61 109.5 . . ?
C71 N2 C75 116.83(17) . . ?
C71 N2 B2 120.76(15) . . ?
C75 N2 B2 122.33(15) . . ?
N2 C71 C72 122.84(18) . . ?
N2 C71 H62 118.6 . . ?
C72 C71 H62 118.6 . . ?
C73 C72 C71 121.10(19) . . ?
C73 C72 H63 119.4 . . ?
C71 C72 H63 119.4 . . ?
C72 C73 C74 115.42(19) . . ?
C72 C73 C76 121.75(19) . . ?
C74 C73 C76 122.8(2) . . ?
C73 C74 C75 121.8(2) . . ?
C73 C74 H64 119.1 . . ?
C75 C74 H64 119.1 . . ?
N2 C75 C74 122.00(19) . . ?
N2 C75 H65 119.0 . . ?
C74 C75 H65 119.0 . . ?
C73 C76 H66 109.5 . . ?
C73 C76 H67 109.5 . . ?
H66 C76 H67 109.5 . . ?
C73 C76 H68 109.5 . . ?
H66 C76 H68 109.5 . . ?
H67 C76 H68 109.5 . . ?
C81 N3 C77 114.9(2) . . ?
N3 C77 C78 124.4(2) . . ?
N3 C77 H69 117.8 . . ?
C78 C77 H69 117.8 . . ?
C77 C78 C79 120.0(2) . . ?
C77 C78 H70 120.0 . . ?
C79 C78 H70 120.0 . . ?
C78 C79 C80 116.4(2) . . ?
C78 C79 C82 121.7(2) . . ?
C80 C79 C82 121.9(2) . . ?
C81 C80 C79 119.5(2) . . ?
C81 C80 H71 120.3 . . ?
C79 C80 H71 120.3 . . ?
N3 C81 C80 124.8(2) . . ?
N3 C81 H72 117.6 . . ?
C80 C81 H72 117.6 . . ?
C79 C82 H73 109.5 . . ?
C79 C82 H74 109.5 . . ?
H73 C82 H74 109.5 . . ?
C79 C82 H75 109.5 . . ?
H73 C82 H75 109.5 . . ?
H74 C82 H75 109.5 . . ?
C83 N4 C87 113.8(5) . . ?
N4 C83 C84 126.1(6) . . ?
N4 C83 H76 116.9 . . ?
C84 C83 H76 116.9 . . ?
C85 C84 C83 118.8(7) . . ?
C85 C84 H77 120.6 . . ?
C83 C84 H77 120.6 . . ?
C84 C85 C86 116.6(7) . . ?
C84 C85 C88 121.9(6) . . ?
C86 C85 C88 121.3(6) . . ?
C87 C86 C85 120.9(7) . . ?
C87 C86 H78 119.6 . . ?
C85 C86 H78 119.6 . . ?
N4 C87 C86 123.4(6) . . ?
N4 C87 H79 118.3 . . ?
C86 C87 H79 118.3 . . ?
C85 C88 H80 109.5 . . ?
C85 C88 H81 109.5 . . ?
H80 C88 H81 109.5 . . ?
C85 C88 H82 109.5 . . ?
H80 C88 H82 109.5 . . ?
H81 C88 H82 109.5 . . ?
O2 C89 C90 114.8(14) . . ?
O2 C89 H83 108.6 . . ?
C90 C89 H83 108.6 . . ?
O2 C89 H84 108.6 . . ?
C90 C89 H84 108.6 . . ?
H83 C89 H84 107.6 . . ?
C91 C90 C89 106(2) . . ?
C91 C90 H85 110.5 . . ?
C89 C90 H85 110.5 . . ?
C91 C90 H86 110.5 . . ?
C89 C90 H86 110.5 . . ?
H85 C90 H86 108.7 . . ?
C90 C91 C92 109.8(11) . . ?
C90 C91 H87 109.7 . . ?
C92 C91 H87 109.7 . . ?
C90 C91 H88 109.7 . . ?
C92 C91 H88 109.7 . . ?
H87 C91 H88 108.2 . . ?
C91 C92 H89 109.5 . . ?
C91 C92 H90 109.5 . . ?
H89 C92 H90 109.5 . . ?
C91 C92 H91 109.5 . . ?
H89 C92 H91 109.5 . . ?
H90 C92 H91 109.5 . . ?
O1 C93 C94 104.8(15) . . ?
O1 C93 H92 110.8 . . ?
C94 C93 H92 110.8 . . ?
O1 C93 H93 110.8 . . ?
C94 C93 H93 110.8 . . ?
H92 C93 H93 108.9 . . ?
C95 C94 C93 122(2) . . ?
C95 C94 H94 106.9 . . ?
C93 C94 H94 106.9 . . ?
C95 C94 H95 106.9 . . ?
C93 C94 H95 106.9 . . ?
H94 C94 H95 106.7 . . ?
C94 C95 C96 97(2) . . ?
C94 C95 H96 112.3 . . ?
C96 C95 H96 112.3 . . ?
C94 C95 H97 112.3 . . ?
C96 C95 H97 112.3 . . ?
H96 C95 H97 109.9 . . ?
C95 C96 H98 109.5 . . ?
C95 C96 H99 109.5 . . ?
H98 C96 H99 109.5 . . ?
C95 C96 H100 109.5 . . ?
H98 C96 H100 109.5 . . ?
H99 C96 H100 109.5 . . ?
C101 N5 C97 114.3(10) . . ?
N5 C97 C98 123.8(10) . . ?
N5 C97 H101 118.1 . . ?
C98 C97 H101 118.1 . . ?
C97 C98 C99 120.5(10) . . ?
C97 C98 H102 119.8 . . ?
C99 C98 H102 119.8 . . ?
C100 C99 C98 114.2(10) . . ?
C100 C99 C102 121.8(10) . . ?
C98 C99 C102 123.3(10) . . ?
C101 C100 C99 120.7(11) . . ?
C101 C100 H103 119.7 . . ?
C99 C100 H103 119.7 . . ?
N5 C101 C100 125.8(10) . . ?
N5 C101 H104 117.1 . . ?
C100 C101 H104 117.1 . . ?
C99 C102 H105 109.5 . . ?
C99 C102 H106 109.5 . . ?
H105 C102 H106 109.5 . . ?
C99 C102 H107 109.5 . . ?
H105 C102 H107 109.5 . . ?
H106 C102 H107 109.5 . . ?
C58 C103 C104 137(2) . . ?
C58 C103 H113 102.9 . . ?
C104 C103 H113 102.9 . . ?
C58 C103 H114 102.9 . . ?
C104 C103 H114 102.9 . . ?
H113 C103 H114 105.1 . . ?
C103 C104 H115 109.5 . . ?
C103 C104 H116 109.5 . . ?
H115 C104 H116 109.5 . . ?
C103 C104 H117 109.5 . . ?
H115 C104 H117 109.5 . . ?
H116 C104 H117 109.5 . . ?

loop_
_geom_torsion_atom_site_label_1
_geom_torsion_atom_site_label_2
_geom_torsion_atom_site_label_3
_geom_torsion_atom_site_label_4
_geom_torsion
_geom_torsion_site_symmetry_1
_geom_torsion_site_symmetry_2
_geom_torsion_site_symmetry_3
_geom_torsion_site_symmetry_4
_geom_torsion_publ_flag
C21 B1 C1 C2 -16.8(2) . . . . ?
C20 B1 C1 C2 -140.85(16) . . . . ?
N1 B1 C1 C2 97.13(18) . . . . ?
C21 B1 C1 C10 156.56(15) . . . . ?
C20 B1 C1 C10 32.5(2) . . . . ?
N1 B1 C1 C10 -89.51(18) . . . . ?
C10 C1 C2 C3 -13.9(2) . . . . ?
B1 C1 C2 C3 159.38(15) . . . . ?
C10 C1 C2 C23 173.16(15) . . . . ?
B1 C1 C2 C23 -13.6(2) . . . . ?
C1 C2 C3 C4 -160.36(16) . . . . ?
C23 C2 C3 C4 12.4(2) . . . . ?
C1 C2 C3 C8 12.3(2) . . . . ?
C23 C2 C3 C8 -174.96(15) . . . . ?
C8 C3 C4 C5 1.8(3) . . . . ?
C2 C3 C4 C5 174.57(16) . . . . ?
C3 C4 C5 C6 -2.1(3) . . . . ?
C4 C5 C6 C7 0.3(3) . . . . ?
C5 C6 C7 C8 1.7(3) . . . . ?
C6 C7 C8 C3 -1.9(3) . . . . ?
C6 C7 C8 C9 -175.82(16) . . . . ?
C4 C3 C8 C7 0.2(2) . . . . ?
C2 C3 C8 C7 -172.72(15) . . . . ?
C4 C3 C8 C9 174.30(15) . . . . ?
C2 C3 C8 C9 1.4(2) . . . . ?
C7 C8 C9 C10 160.16(16) . . . . ?
C3 C8 C9 C10 -13.6(2) . . . . ?
C7 C8 C9 C37 -16.0(2) . . . . ?
C3 C8 C9 C37 170.29(15) . . . . ?
C8 C9 C10 C1 12.4(2) . . . . ?
C37 C9 C10 C1 -171.32(14) . . . . ?
C8 C9 C10 B2 -164.18(15) . . . . ?
C37 C9 C10 B2 12.1(2) . . . . ?
C2 C1 C10 C9 1.5(3) . . . . ?
B1 C1 C10 C9 -171.81(15) . . . . ?
C2 C1 C10 B2 178.14(15) . . . . ?
B1 C1 C10 B2 4.9(2) . . . . ?
C9 C10 B2 C35 14.0(2) . . . . ?
C1 C10 B2 C35 -162.69(14) . . . . ?
C9 C10 B2 C11 137.42(16) . . . . ?
C1 C10 B2 C11 -39.3(2) . . . . ?
C9 C10 B2 N2 -103.05(17) . . . . ?
C1 C10 B2 N2 80.23(18) . . . . ?
C35 B2 C11 C12 -14.0(2) . . . . ?
C10 B2 C11 C12 -137.61(17) . . . . ?
N2 B2 C11 C12 103.88(18) . . . . ?
C35 B2 C11 C20 160.12(15) . . . . ?
C10 B2 C11 C20 36.5(2) . . . . ?
N2 B2 C11 C20 -81.99(19) . . . . ?
C20 C11 C12 C13 -15.2(2) . . . . ?
B2 C11 C12 C13 158.80(16) . . . . ?
C20 C11 C12 C47 172.03(15) . . . . ?
B2 C11 C12 C47 -14.0(2) . . . . ?
C11 C12 C13 C14 -155.83(16) . . . . ?
C47 C12 C13 C14 16.8(3) . . . . ?
C11 C12 C13 C18 16.4(2) . . . . ?
C47 C12 C13 C18 -170.96(16) . . . . ?
C18 C13 C14 C15 1.0(3) . . . . ?
C12 C13 C14 C15 173.39(17) . . . . ?
C13 C14 C15 C16 0.3(3) . . . . ?
C14 C15 C16 C17 -1.0(3) . . . . ?
C15 C16 C17 C18 0.4(3) . . . . ?
C16 C17 C18 C13 0.8(3) . . . . ?
C16 C17 C18 C19 -170.43(17) . . . . ?
C14 C13 C18 C17 -1.5(2) . . . . ?
C12 C13 C18 C17 -174.06(16) . . . . ?
C14 C13 C18 C19 169.97(16) . . . . ?
C12 C13 C18 C19 -2.6(2) . . . . ?
C17 C18 C19 C20 158.45(16) . . . . ?
C13 C18 C19 C20 -12.6(2) . . . . ?
C17 C18 C19 C33 -15.2(3) . . . . ?
C13 C18 C19 C33 173.71(15) . . . . ?
C18 C19 C20 C11 14.2(2) . . . . ?
C33 C19 C20 C11 -171.89(15) . . . . ?
C18 C19 C20 B1 -160.95(16) . . . . ?
C33 C19 C20 B1 12.9(2) . . . . ?
C12 C11 C20 C19 -0.2(3) . . . . ?
B2 C11 C20 C19 -174.28(16) . . . . ?
C12 C11 C20 B1 175.04(16) . . . . ?
B2 C11 C20 B1 1.0(2) . . . . ?
C21 B1 C20 C19 15.8(2) . . . . ?
C1 B1 C20 C19 139.72(17) . . . . ?
N1 B1 C20 C19 -97.27(18) . . . . ?
C21 B1 C20 C11 -159.48(15) . . . . ?
C1 B1 C20 C11 -35.6(2) . . . . ?
N1 B1 C20 C11 87.44(18) . . . . ?
C20 B1 C21 C34 -33.2(2) . . . . ?
C1 B1 C21 C34 -158.08(15) . . . . ?
N1 B1 C21 C34 83.43(18) . . . . ?
C20 B1 C21 C22 159.60(15) . . . . ?
C1 B1 C21 C22 34.7(2) . . . . ?
N1 B1 C21 C22 -83.82(18) . . . . ?
C34 C21 C22 C27 -9.2(3) . . . . ?
B1 C21 C22 C27 157.86(16) . . . . ?
C34 C21 C22 C23 171.46(15) . . . . ?
B1 C21 C22 C23 -21.5(2) . . . . ?
C21 C22 C23 C24 169.10(16) . . . . ?
C27 C22 C23 C24 -10.2(2) . . . . ?
C21 C22 C23 C2 -11.7(2) . . . . ?
C27 C22 C23 C2 168.99(15) . . . . ?
C1 C2 C23 C24 -150.73(17) . . . . ?
C3 C2 C23 C24 36.6(3) . . . . ?
C1 C2 C23 C22 30.1(2) . . . . ?
C3 C2 C23 C22 -142.54(16) . . . . ?
C22 C23 C24 C25 7.2(3) . . . . ?
C2 C23 C24 C25 -172.00(17) . . . . ?
C23 C24 C25 C26 0.1(3) . . . . ?
C24 C25 C26 O1 175.57(17) . . . . ?
C24 C25 C26 C27 -4.5(3) . . . . ?
C21 C22 C27 C28 3.6(3) . . . . ?
C23 C22 C27 C28 -177.09(16) . . . . ?
C21 C22 C27 C26 -173.18(16) . . . . ?
C23 C22 C27 C26 6.1(3) . . . . ?
C25 C26 C27 C28 -175.32(18) . . . . ?
O1 C26 C27 C28 4.6(3) . . . . ?
C25 C26 C27 C22 1.4(3) . . . . ?
O1 C26 C27 C22 -178.74(15) . . . . ?
C22 C27 C28 C29 1.8(3) . . . . ?
C26 C27 C28 C29 178.39(17) . . . . ?
C27 C28 C29 C34 -1.6(3) . . . . ?
C27 C28 C29 C30 -176.46(17) . . . . ?
C28 C29 C30 C31 176.17(18) . . . . ?
C34 C29 C30 C31 1.2(3) . . . . ?
C28 C29 C30 O2 -2.4(3) . . . . ?
C34 C29 C30 O2 -177.31(15) . . . . ?
O2 C30 C31 C32 -178.72(17) . . . . ?
C29 C30 C31 C32 2.9(3) . . . . ?
C30 C31 C32 C33 -1.0(3) . . . . ?
C31 C32 C33 C34 -4.9(3) . . . . ?
C31 C32 C33 C19 174.97(16) . . . . ?
C20 C19 C33 C32 151.70(18) . . . . ?
C18 C19 C33 C32 -34.7(3) . . . . ?
C20 C19 C33 C34 -28.4(2) . . . . ?
C18 C19 C33 C34 145.13(17) . . . . ?
C22 C21 C34 C29 9.4(2) . . . . ?
B1 C21 C34 C29 -157.58(16) . . . . ?
C22 C21 C34 C33 -172.15(16) . . . . ?
B1 C21 C34 C33 20.8(2) . . . . ?
C28 C29 C34 C21 -4.0(3) . . . . ?
C30 C29 C34 C21 171.11(16) . . . . ?
C28 C29 C34 C33 177.60(16) . . . . ?
C30 C29 C34 C33 -7.3(2) . . . . ?
C32 C33 C34 C21 -169.39(16) . . . . ?
C19 C33 C34 C21 10.7(2) . . . . ?
C32 C33 C34 C29 9.0(2) . . . . ?
C19 C33 C34 C29 -170.87(15) . . . . ?
C11 B2 C35 C36 -153.94(15) . . . . ?
C10 B2 C35 C36 -29.7(2) . . . . ?
N2 B2 C35 C36 87.25(18) . . . . ?
C11 B2 C35 C48 30.6(2) . . . . ?
C10 B2 C35 C48 154.84(15) . . . . ?
N2 B2 C35 C48 -88.21(18) . . . . ?
C48 C35 C36 C41 12.6(2) . . . . ?
B2 C35 C36 C41 -162.90(15) . . . . ?
C48 C35 C36 C37 -166.01(15) . . . . ?
B2 C35 C36 C37 18.5(2) . . . . ?
C35 C36 C37 C38 -172.18(15) . . . . ?
C41 C36 C37 C38 9.3(2) . . . . ?
C35 C36 C37 C9 10.3(2) . . . . ?
C41 C36 C37 C9 -168.28(15) . . . . ?
C10 C9 C37 C38 156.38(16) . . . . ?
C8 C9 C37 C38 -27.6(2) . . . . ?
C10 C9 C37 C36 -26.3(2) . . . . ?
C8 C9 C37 C36 149.80(16) . . . . ?
C36 C37 C38 C39 -4.2(2) . . . . ?
C9 C37 C38 C39 173.22(15) . . . . ?
C37 C38 C39 C40 -3.8(3) . . . . ?
C38 C39 C40 O3 -174.28(16) . . . . ?
C38 C39 C40 C41 6.8(3) . . . . ?
C39 C40 C41 C42 178.16(17) . . . . ?
O3 C40 C41 C42 -0.9(2) . . . . ?
C39 C40 C41 C36 -1.6(3) . . . . ?
O3 C40 C41 C36 179.33(14) . . . . ?
C35 C36 C41 C42 -4.9(2) . . . . ?
C37 C36 C41 C42 173.66(15) . . . . ?
C35 C36 C41 C40 174.88(15) . . . . ?
C37 C36 C41 C40 -6.5(2) . . . . ?
C40 C41 C42 C43 177.32(16) . . . . ?
C36 C41 C42 C43 -2.9(3) . . . . ?
C41 C42 C43 C48 3.0(3) . . . . ?
C41 C42 C43 C44 -177.24(17) . . . . ?
C42 C43 C44 O4 0.8(3) . . . . ?
C48 C43 C44 O4 -179.44(15) . . . . ?
C42 C43 C44 C45 -177.84(18) . . . . ?
C48 C43 C44 C45 1.9(3) . . . . ?
O4 C44 C45 C46 175.15(17) . . . . ?
C43 C44 C45 C46 -6.3(3) . . . . ?
C44 C45 C46 C47 2.5(3) . . . . ?
C45 C46 C47 C48 5.6(3) . . . . ?
C45 C46 C47 C12 -170.59(17) . . . . ?
C11 C12 C47 C46 -154.73(18) . . . . ?
C13 C12 C47 C46 32.8(3) . . . . ?
C11 C12 C47 C48 29.2(2) . . . . ?
C13 C12 C47 C48 -143.29(17) . . . . ?
C36 C35 C48 C43 -12.5(2) . . . . ?
B2 C35 C48 C43 162.96(16) . . . . ?
C36 C35 C48 C47 166.08(16) . . . . ?
B2 C35 C48 C47 -18.5(2) . . . . ?
C42 C43 C48 C35 4.6(2) . . . . ?
C44 C43 C48 C35 -175.09(16) . . . . ?
C42 C43 C48 C47 -173.92(16) . . . . ?
C44 C43 C48 C47 6.3(2) . . . . ?
C46 C47 C48 C35 171.54(16) . . . . ?
C12 C47 C48 C35 -12.1(2) . . . . ?
C46 C47 C48 C43 -9.9(2) . . . . ?
C12 C47 C48 C43 166.47(16) . . . . ?
C25 C26 O1 C49 -17.5(3) . . . . ?
C27 C26 O1 C49 162.57(19) . . . . ?
C25 C26 O1 C93 8.2(16) . . . . ?
C27 C26 O1 C93 -171.7(16) . . . . ?
C26 O1 C49 C50 -162.4(2) . . . . ?
C93 O1 C49 C50 107(3) . . . . ?
O1 C49 C50 C51 -62.8(3) . . . . ?
C49 C50 C51 C52 171.5(3) . . . . ?
C31 C30 O2 C53 2.6(6) . . . . ?
C29 C30 O2 C53 -179.0(5) . . . . ?
C31 C30 O2 C89 9(2) . . . . ?
C29 C30 O2 C89 -173(2) . . . . ?
C30 O2 C53 C54 -174.9(4) . . . . ?
C89 O2 C53 C54 80(15) . . . . ?
O2 C53 C54 C55 -58.9(8) . . . . ?
C53 C54 C55 C56 -174.7(4) . . . . ?
C39 C40 O3 C57 6.7(3) . . . . ?
C41 C40 O3 C57 -174.28(15) . . . . ?
C40 O3 C57 C58 169.34(16) . . . . ?
O3 C57 C58 C59 70.1(4) . . . . ?
O3 C57 C58 C103 55.6(16) . . . . ?
C57 C58 C59 C60 -80.4(4) . . . . ?
C103 C58 C59 C60 -15(5) . . . . ?
C45 C44 O4 C61 -7.2(3) . . . . ?
C43 C44 O4 C61 174.18(16) . . . . ?
C44 O4 C61 C62 -177.22(16) . . . . ?
O4 C61 C62 C63 -65.8(2) . . . . ?
C61 C62 C63 C64 -173.5(2) . . . . ?
C21 B1 N1 C69 -89.7(2) . . . . ?
C20 B1 N1 C69 28.1(2) . . . . ?
C1 B1 N1 C69 151.96(17) . . . . ?
C21 B1 N1 C65 84.24(19) . . . . ?
C20 B1 N1 C65 -157.95(16) . . . . ?
C1 B1 N1 C65 -34.1(2) . . . . ?
C69 N1 C65 C66 -1.2(3) . . . . ?
B1 N1 C65 C66 -175.38(17) . . . . ?
N1 C65 C66 C67 0.2(3) . . . . ?
C65 C66 C67 C68 1.1(3) . . . . ?
C65 C66 C67 C70 -179.1(2) . . . . ?
C66 C67 C68 C69 -1.4(3) . . . . ?
C70 C67 C68 C69 178.8(2) . . . . ?
C65 N1 C69 C68 0.9(3) . . . . ?
B1 N1 C69 C68 175.0(2) . . . . ?
C67 C68 C69 N1 0.5(4) . . . . ?
C35 B2 N2 C71 -91.22(19) . . . . ?
C11 B2 N2 C71 149.17(16) . . . . ?
C10 B2 N2 C71 27.9(2) . . . . ?
C35 B2 N2 C75 92.2(2) . . . . ?
C11 B2 N2 C75 -27.5(2) . . . . ?
C10 B2 N2 C75 -148.72(18) . . . . ?
C75 N2 C71 C72 0.4(3) . . . . ?
B2 N2 C71 C72 -176.45(18) . . . . ?
N2 C71 C72 C73 -0.1(3) . . . . ?
C71 C72 C73 C74 -0.3(3) . . . . ?
C71 C72 C73 C76 178.9(2) . . . . ?
C72 C73 C74 C75 0.5(3) . . . . ?
C76 C73 C74 C75 -178.6(2) . . . . ?
C71 N2 C75 C74 -0.1(3) . . . . ?
B2 N2 C75 C74 176.6(2) . . . . ?
C73 C74 C75 N2 -0.3(4) . . . . ?
C81 N3 C77 C78 -1.0(3) . . . . ?
N3 C77 C78 C79 0.6(3) . . . . ?
C77 C78 C79 C80 0.6(3) . . . . ?
C77 C78 C79 C82 -179.9(2) . . . . ?
C78 C79 C80 C81 -1.2(3) . . . . ?
C82 C79 C80 C81 179.2(2) . . . . ?
C77 N3 C81 C80 0.2(3) . . . . ?
C79 C80 C81 N3 0.9(3) . . . . ?
C87 N4 C83 C84 2.6(11) . . . . ?
N4 C83 C84 C85 1.6(12) . . . . ?
C83 C84 C85 C86 -6.1(14) . . . . ?
C83 C84 C85 C88 178.2(9) . . . . ?
C84 C85 C86 C87 6.7(14) . . . . ?
C88 C85 C86 C87 -177.6(8) . . . . ?
C83 N4 C87 C86 -2.1(10) . . . . ?
C85 C86 C87 N4 -2.6(12) . . . . ?
C30 O2 C89 C90 162(2) . . . . ?
C53 O2 C89 C90 -120(17) . . . . ?
O2 C89 C90 C91 63(4) . . . . ?
C89 C90 C91 C92 173.3(15) . . . . ?
C26 O1 C93 C94 172.9(15) . . . . ?
C49 O1 C93 C94 -86(3) . . . . ?
O1 C93 C94 C95 40(4) . . . . ?
C93 C94 C95 C96 166(3) . . . . ?
C101 N5 C97 C98 -4.7(19) . . . . ?
N5 C97 C98 C99 -3(2) . . . . ?
C97 C98 C99 C100 8(2) . . . . ?
C97 C98 C99 C102 179.2(16) . . . . ?
C98 C99 C100 C101 -7(2) . . . . ?
C102 C99 C100 C101 -178.2(14) . . . . ?
C97 N5 C101 C100 6.0(17) . . . . ?
C99 C100 C101 N5 0.1(19) . . . . ?
C59 C58 C103 C104 75(5) . . . . ?
C57 C58 C103 C104 -164(4) . . . . ?

_refine_diff_density_max         0.207
_refine_diff_density_min         -0.308
_refine_diff_density_rms         0.053

_shelxl_version_number           2013-4

_shelx_res_file                  
;
TITL
REM  Yadorkari-X generated
CELL 1.54187 17.0469 17.6986 23.1757 90.0000 99.4921 90.0000
ZERR 4.0 0.0003 0.0003 0.0004 0.0000 0.0009 0.0000
LATT 1
SYMM -X, 1/2+Y, 1/2-Z
REM  SPGR P21/c monoclinic
SFAC C H N B O
UNIT 352 328 16 8 16
SIZE 0.42 0.17 0.01
TEMP -150.0
L.S. 20
FMAP 2
PLAN -100
ACTA
CONF
BOND $H

DFIX 1.43 0.01 O2 C53 O2 C89
DFIX 1.53 0.01 C53 C54 C54 C55 C55 C56 C89 C90 C90 C91 C91 C92
SIMU 0.01 0.01 C53 C54 C55 C56
SIMU 0.01 0.01 C89 C90 C91 C92
DFIX 1.43 0.01 O1 C49 O1 C93
DFIX 1.53 0.01 C49 C50 C50 C51 C51 C52 C93 C94 C94 C95 C95 C96
SIMU 0.01 0.01 C49 C50 C51 C52
SIMU 0.01 0.01 C93 C94 C95 C96
SIMU 0.01 0.01 N4 C83 C84 C85 C86 C87 C88
SIMU 0.01 0.01 N5 C97 C98 C99 C100 C101 C102
ISOR 0.01 0.01 N4 C83 C84 C85 C86 C87 C88
ISOR 0.01 0.01 N5 C97 C98 C99 C100 C101 C102
DFIX 1.34 0.01 N5 C97 N5 C101
DFIX 1.38 0.01 C97 C98 C98 C99 C99 C100 C100 C101
DFIX 1.34 0.01 N4 C83 N4 C87
DFIX 1.38 0.01 C83 C84 C84 C85 C85 C86 C86 C87
DFIX 1.50 0.01 C85 C88 C99 C102
DFIX 1.53 0.01 C58 C59 C59 C60 C58 C103 C103 C104
ISOR 0.01 0.01 C103 C104

WGHT    0.084800
FVAR       1.40428   0.76715   0.85702   0.62132   0.82329
B1    4   -0.095027    0.575705    0.289424    11.00000    0.03860    0.03170 =
         0.03242   -0.00067    0.00197   -0.00055
C1    1   -0.096082    0.569207    0.220019    11.00000    0.04017    0.03057 =
         0.03027   -0.00126    0.00131    0.00155
C2    1   -0.168266    0.561085    0.182540    11.00000    0.03845    0.03110 =
         0.03040   -0.00213    0.00178    0.00057
C3    1   -0.171202    0.580806    0.121715    11.00000    0.04072    0.02930 =
         0.02962   -0.00195   -0.00107    0.00070
C4    1   -0.244447    0.596856    0.084368    11.00000    0.04129    0.03756 =
         0.03643   -0.00132    0.00197   -0.00091
AFIX  43
H1    2   -0.292806    0.590185    0.099081    11.00000   -1.20000
AFIX   0
C5    1   -0.247556    0.621470    0.028212    11.00000    0.04285    0.04439 =
         0.03443    0.00210   -0.00536   -0.00056
AFIX  43
H2    2   -0.297440    0.630044    0.004059    11.00000   -1.20000
AFIX   0
C6    1   -0.176979    0.633971    0.006482    11.00000    0.05102    0.04322 =
         0.02943    0.00492    0.00055   -0.00022
AFIX  43
H3    2   -0.178902    0.651335   -0.032513    11.00000   -1.20000
AFIX   0
C7    1   -0.105440    0.621391    0.040919    11.00000    0.04420    0.03453 =
         0.03186    0.00070    0.00016   -0.00187
AFIX  43
H4    2   -0.058298    0.631685    0.025453    11.00000   -1.20000
AFIX   0
C8    1   -0.098329    0.593438    0.099174    11.00000    0.04205    0.02827 =
         0.03038   -0.00248    0.00286   -0.00054
C9    1   -0.022787    0.584470    0.137594    11.00000    0.03857    0.02826 =
         0.02935   -0.00059    0.00231   -0.00019
C10   1   -0.023638    0.580002    0.197488    11.00000    0.04030    0.02831 =
         0.03171   -0.00207    0.00460    0.00044
B2    4    0.056490    0.591443    0.243739    11.00000    0.03721    0.03147 =
         0.03162   -0.00178    0.00233    0.00090
C11   1    0.042028    0.642729    0.297856    11.00000    0.03824    0.03164 =
         0.02784    0.00291    0.00031    0.00149
C12   1    0.097137    0.698164    0.319621    11.00000    0.04149    0.03166 =
         0.02474    0.00047    0.00034    0.00133
C13   1    0.070344    0.758762    0.353016    11.00000    0.03926    0.03307 =
         0.02572    0.00136   -0.00104    0.00044
C14   1    0.108757    0.830396    0.358304    11.00000    0.04406    0.03520 =
         0.03177    0.00039    0.00151   -0.00221
AFIX  43
H5    2    0.156566    0.836747    0.342803    11.00000   -1.20000
AFIX   0
C15   1    0.079071    0.890313    0.384959    11.00000    0.05493    0.03226 =
         0.03223    0.00041    0.00108   -0.00286
AFIX  43
H6    2    0.106032    0.937478    0.387630    11.00000   -1.20000
AFIX   0
C16   1    0.009081    0.882195    0.408277    11.00000    0.05485    0.03328 =
         0.03442   -0.00328    0.00569    0.00351
AFIX  43
H7    2   -0.011215    0.923562    0.427390    11.00000   -1.20000
AFIX   0
C17   1   -0.030100    0.814668    0.403538    11.00000    0.04531    0.03597 =
         0.03054    0.00045    0.00413    0.00338
AFIX  43
H8    2   -0.077847    0.810205    0.419397    11.00000   -1.20000
AFIX   0
C18   1   -0.002258    0.750879    0.375834    11.00000    0.04167    0.03034 =
         0.02514    0.00026   -0.00049    0.00242
C19   1   -0.049729    0.683538    0.363130    11.00000    0.03978    0.03434 =
         0.02596    0.00072    0.00019    0.00093
C20   1   -0.031154    0.635554    0.319479    11.00000    0.03938    0.03292 =
         0.02833    0.00054    0.00127    0.00300
C21   1   -0.180756    0.595717    0.302500    11.00000    0.04314    0.03175 =
         0.02953    0.00128    0.00053   -0.00093
C22   1   -0.247382    0.566217    0.265839    11.00000    0.03830    0.03404 =
         0.03287    0.00155    0.00490    0.00056
C23   1   -0.240955    0.541365    0.207089    11.00000    0.03853    0.03472 =
         0.03020    0.00176   -0.00060    0.00187
C24   1   -0.304066    0.501402    0.177405    11.00000    0.04282    0.04124 =
         0.03335   -0.00073    0.00230   -0.00021
AFIX  43
H9    2   -0.298952    0.479485    0.140792    11.00000   -1.20000
AFIX   0
C25   1   -0.376642    0.491399    0.199038    11.00000    0.04235    0.04696 =
         0.04154   -0.00240    0.00170   -0.00672
AFIX  43
H10   2   -0.418728    0.463244    0.177028    11.00000   -1.20000
AFIX   0
C26   1   -0.385854    0.522253    0.251442    11.00000    0.03541    0.05116 =
         0.03997    0.00497    0.00559   -0.00303
C27   1   -0.320974    0.560253    0.287241    11.00000    0.03896    0.04180 =
         0.03486    0.00345    0.00038    0.00082
C28   1   -0.326731    0.587739    0.343031    11.00000    0.04016    0.04231 =
         0.03882    0.00347    0.00733    0.00118
AFIX  43
H11   2   -0.375371    0.582411    0.357589    11.00000   -1.20000
AFIX   0
C29   1   -0.262293    0.622786    0.377564    11.00000    0.04234    0.03655 =
         0.03437    0.00132    0.00577    0.00224
C30   1   -0.265283    0.647643    0.436097    11.00000    0.04371    0.04206 =
         0.03867    0.00343    0.01411    0.00120
C31   1   -0.199511    0.677766    0.469821    11.00000    0.05298    0.04596 =
         0.02826   -0.00194    0.00850   -0.00213
AFIX  43
H12   2   -0.201333    0.691893    0.509124    11.00000   -1.20000
AFIX   0
C32   1   -0.128478    0.688051    0.446409    11.00000    0.04600    0.03924 =
         0.03300    0.00042    0.00540   -0.00347
AFIX  43
H13   2   -0.083819    0.709885    0.470602    11.00000   -1.20000
AFIX   0
C33   1   -0.121377    0.667702    0.389945    11.00000    0.04219    0.03214 =
         0.02905    0.00063    0.00328    0.00268
C34   1   -0.188452    0.629051    0.356110    11.00000    0.03821    0.03124 =
         0.03251    0.00221    0.00358    0.00265
C35   1    0.124532    0.626947    0.212857    11.00000    0.03833    0.03080 =
         0.02897   -0.00088   -0.00097    0.00270
C36   1    0.125708    0.612062    0.153626    11.00000    0.03652    0.02918 =
         0.03197   -0.00168    0.00252   -0.00027
C37   1    0.055157    0.584672    0.116044    11.00000    0.04403    0.02790 =
         0.02883    0.00087    0.00403   -0.00033
C38   1    0.064020    0.562641    0.060540    11.00000    0.04583    0.03092 =
         0.03202   -0.00011    0.00112    0.00008
AFIX  43
H14   2    0.019516    0.541231    0.035893    11.00000   -1.20000
AFIX   0
C39   1    0.136311    0.570316    0.038303    11.00000    0.04743    0.03670 =
         0.02982   -0.00184    0.00860    0.00350
AFIX  43
H15   2    0.140246    0.551395    0.000527    11.00000   -1.20000
AFIX   0
C40   1    0.200138    0.604760    0.070989    11.00000    0.04034    0.03596 =
         0.03306    0.00162    0.00665    0.00265
C41   1    0.197439    0.625982    0.130199    11.00000    0.04074    0.03144 =
         0.03369    0.00059    0.00575    0.00208
C42   1    0.262105    0.659438    0.165878    11.00000    0.03798    0.03890 =
         0.03669   -0.00026    0.00423   -0.00039
AFIX  43
H16   2    0.310332    0.666528    0.151068    11.00000   -1.20000
AFIX   0
C43   1    0.257626    0.682684    0.222689    11.00000    0.03804    0.03519 =
         0.03519    0.00089    0.00170    0.00023
C44   1    0.322224    0.720016    0.258932    11.00000    0.03625    0.04263 =
         0.03966   -0.00231    0.00511   -0.00234
C45   1    0.316181    0.739663    0.315200    11.00000    0.04000    0.04908 =
         0.03988   -0.00803   -0.00034   -0.00577
AFIX  43
H17   2    0.360914    0.759799    0.340391    11.00000   -1.20000
AFIX   0
C46   1    0.243151    0.729881    0.335678    11.00000    0.04206    0.04460 =
         0.03388   -0.00665    0.00401   -0.00210
AFIX  43
H18   2    0.239643    0.745737    0.374332    11.00000   -1.20000
AFIX   0
C47   1    0.177055    0.698555    0.302359    11.00000    0.03897    0.03381 =
         0.03297   -0.00165    0.00162   -0.00225
C48   1    0.186388    0.668577    0.245764    11.00000    0.03673    0.03410 =
         0.03102   -0.00068    0.00177    0.00116
O1    5   -0.454128    0.520901    0.275287    11.00000    0.03961    0.07709 =
         0.04735   -0.00463    0.00613   -0.00986
PART 3
C49   1   -0.527461    0.504314    0.237112    31.00000    0.03409    0.04999 =
         0.05253   -0.00085   -0.00075   -0.00830
AFIX  23
H19   2   -0.531780    0.449412    0.229032    31.00000   -1.20000
H20   2   -0.529743    0.531413    0.199502    31.00000   -1.20000
AFIX   0
C50   1   -0.593817    0.529859    0.267701    31.00000    0.04265    0.05368 =
         0.06912    0.00365    0.00514   -0.00216
AFIX  23
H21   2   -0.644834    0.522770    0.240884    31.00000   -1.20000
H22   2   -0.587455    0.584621    0.275860    31.00000   -1.20000
AFIX   0
C51   1   -0.598635    0.489372    0.324440    31.00000    0.06009    0.06732 =
         0.09144    0.01101    0.03181    0.00569
AFIX  23
H23   2   -0.545502    0.489892    0.349290    31.00000   -1.20000
H24   2   -0.613519    0.435991    0.315828    31.00000   -1.20000
AFIX   0
C52   1   -0.659009    0.525080    0.358321    31.00000    0.09128    0.13281 =
         0.11297    0.02479    0.06122    0.02757
AFIX 137
H25   2   -0.643302    0.577278    0.368545    31.00000   -1.50000
H26   2   -0.660602    0.496092    0.394137    31.00000   -1.50000
H27   2   -0.711788    0.524736    0.333977    31.00000   -1.50000
PART 0
AFIX   0
O2    5   -0.337299    0.636459    0.453666    11.00000    0.05262    0.06171 =
         0.04013   -0.00546    0.01612   -0.00476
PART 1
C53   1   -0.345883    0.660838    0.511232    21.00000    0.06850    0.07745 =
         0.03813   -0.01028    0.02841   -0.01619
AFIX  23
H28   2   -0.341569    0.716515    0.514430    21.00000   -1.20000
H29   2   -0.304306    0.637849    0.540906    21.00000   -1.20000
AFIX   0
C54   1   -0.428284    0.634605    0.520025    21.00000    0.07121    0.07572 =
         0.05817   -0.01474    0.03584   -0.01400
AFIX  23
H30   2   -0.429711    0.578715    0.518432    21.00000   -1.20000
H31   2   -0.436578    0.649854    0.559675    21.00000   -1.20000
AFIX   0
C55   1   -0.496856    0.664954    0.475892    21.00000    0.06661    0.06482 =
         0.11232   -0.00364    0.04273   -0.00080
AFIX  23
H32   2   -0.492019    0.645592    0.436556    21.00000   -1.20000
H33   2   -0.493217    0.720746    0.474757    21.00000   -1.20000
AFIX   0
C56   1   -0.578196    0.642669    0.490158    21.00000    0.07195    0.07921 =
         0.14158   -0.00265    0.04871   -0.00883
AFIX 137
H34   2   -0.585080    0.587844    0.486127    21.00000   -1.50000
H35   2   -0.620079    0.668254    0.463099    21.00000   -1.50000
H36   2   -0.581553    0.657628    0.530392    21.00000   -1.50000
PART 0
AFIX   0
O3    5    0.270491    0.620848    0.052088    11.00000    0.04558    0.05001 =
         0.03599   -0.00288    0.01278   -0.00155
C57   1    0.273966    0.607309   -0.008704    11.00000    0.06160    0.05328 =
         0.03647   -0.00381    0.01747   -0.00137
AFIX  23
H37   2    0.227048    0.630084   -0.033465    11.00000   -1.20000
H38   2    0.273454    0.552278   -0.016413    11.00000   -1.20000
AFIX   0
C58   1    0.349116    0.641767   -0.023397    11.00000    0.06833    0.06369 =
         0.05517   -0.00052    0.02792   -0.00640
AFIX  23
H39   2    0.345006    0.641990   -0.066509    11.00000   -1.20000
H40   2    0.351325    0.695121   -0.010401    11.00000   -1.20000
PART 7
AFIX   0
C59   1    0.426435    0.604951    0.001948    51.00000    0.05592    0.07267 =
         0.07619   -0.00521    0.02776    0.00323
AFIX  23
H108  2    0.467340    0.618986   -0.021886    51.00000   -1.20000
H109  2    0.419843    0.549393   -0.000176    51.00000   -1.20000
AFIX   0
C60   1    0.455205    0.627719    0.065255    51.00000    0.04708    0.08586 =
         0.07151    0.01126    0.00878   -0.00069
AFIX 137
H110  2    0.458577    0.682910    0.068040    51.00000   -1.50000
H111  2    0.507838    0.605781    0.078666    51.00000   -1.50000
H112  2    0.417718    0.609120    0.089806    51.00000   -1.50000
PART 0
AFIX   0
O4    5    0.387757    0.731759    0.233021    11.00000    0.03919    0.05565 =
         0.04533   -0.00728    0.00599   -0.00930
C61   1    0.451327    0.775300    0.265192    11.00000    0.04097    0.05821 =
         0.06490   -0.01544    0.00743   -0.01207
AFIX  23
H46   2    0.473338    0.749138    0.302076    11.00000   -1.20000
H47   2    0.431481    0.825470    0.275013    11.00000   -1.20000
AFIX   0
C62   1    0.514713    0.784277    0.227544    11.00000    0.04254    0.05507 =
         0.06744   -0.00100    0.01006   -0.00536
AFIX  23
H48   2    0.490540    0.807178    0.189808    11.00000   -1.20000
H49   2    0.555624    0.819718    0.247043    11.00000   -1.20000
AFIX   0
C63   1    0.554449    0.711801    0.215519    11.00000    0.05667    0.05498 =
         0.06518    0.00222    0.01524    0.00504
AFIX  23
H50   2    0.514904    0.678531    0.191850    11.00000   -1.20000
H51   2    0.573373    0.685881    0.253091    11.00000   -1.20000
AFIX   0
C64   1    0.624561    0.723272    0.183269    11.00000    0.06458    0.07804 =
         0.08633    0.00293    0.03026    0.00888
AFIX 137
H52   2    0.605889    0.746856    0.145224    11.00000   -1.50000
H53   2    0.648804    0.674266    0.177371    11.00000   -1.50000
H54   2    0.664072    0.756071    0.206475    11.00000   -1.50000
AFIX   0
N1    3   -0.075897    0.492108    0.321663    11.00000    0.03619    0.03300 =
         0.03299   -0.00168    0.00235   -0.00073
C65   1   -0.101969    0.427886    0.294277    11.00000    0.05881    0.03672 =
         0.03802   -0.00462   -0.00285   -0.00556
AFIX  43
H55   2   -0.128321    0.430414    0.254872    11.00000   -1.20000
AFIX   0
C66   1   -0.091903    0.358474    0.321227    11.00000    0.06258    0.03517 =
         0.04563   -0.00427    0.00117   -0.00527
AFIX  43
H56   2   -0.111142    0.314325    0.300219    11.00000   -1.20000
AFIX   0
C67   1   -0.054173    0.352360    0.378417    11.00000    0.04778    0.03703 =
         0.04720    0.00518    0.00040   -0.00042
C68   1   -0.029243    0.418920    0.406249    11.00000    0.08334    0.04200 =
         0.04652    0.00711   -0.01904   -0.00945
AFIX  43
H57   2   -0.003998    0.417937    0.445975    11.00000   -1.20000
AFIX   0
C69   1   -0.040460    0.486946    0.377184    11.00000    0.07585    0.04050 =
         0.03770    0.00144   -0.01309   -0.00900
AFIX  43
H58   2   -0.022226    0.531866    0.397520    11.00000   -1.20000
AFIX   0
C70   1   -0.041198    0.277302    0.408815    11.00000    0.07364    0.04170 =
         0.06224    0.00939   -0.00804   -0.00259
AFIX 137
H59   2   -0.023063    0.285398    0.450723    11.00000   -1.50000
H60   2   -0.000855    0.248686    0.392404    11.00000   -1.50000
H61   2   -0.091216    0.248877    0.403141    11.00000   -1.50000
AFIX   0
N2    3    0.087036    0.506265    0.268245    11.00000    0.03714    0.03564 =
         0.02978   -0.00132    0.00390    0.00057
C71   1    0.069556    0.445044    0.235043    11.00000    0.05716    0.03841 =
         0.03350   -0.00595   -0.00816    0.00321
AFIX  43
H62   2    0.041909    0.451389    0.196271    11.00000   -1.20000
AFIX   0
C72   1    0.089840    0.373095    0.254527    11.00000    0.05579    0.03703 =
         0.04948   -0.00482   -0.00095    0.00251
AFIX  43
H63   2    0.075841    0.331392    0.229104    11.00000   -1.20000
AFIX   0
C73   1    0.129835    0.360613    0.309906    11.00000    0.05096    0.04223 =
         0.04332    0.00255    0.00839    0.00884
C74   1    0.147874    0.424164    0.343452    11.00000    0.09723    0.05328 =
         0.04184   -0.00227   -0.01972    0.02155
AFIX  43
H64   2    0.175971    0.418933    0.382199    11.00000   -1.20000
AFIX   0
C75   1    0.126416    0.495072    0.322529    11.00000    0.07555    0.04416 =
         0.03999   -0.00747   -0.01606    0.01172
AFIX  43
H65   2    0.139911    0.537481    0.347308    11.00000   -1.20000
AFIX   0
C76   1    0.151218    0.281820    0.332348    11.00000    0.08193    0.04759 =
         0.06636    0.01359    0.01398    0.01627
AFIX 137
H66   2    0.195743    0.262749    0.314673    11.00000   -1.50000
H67   2    0.105186    0.248449    0.321931    11.00000   -1.50000
H68   2    0.166586    0.283188    0.374988    11.00000   -1.50000
AFIX   0
N3    3   -0.436648    0.845961    0.401019    11.00000    0.05374    0.06331 =
         0.05510    0.00522    0.00290   -0.00292
C77   1   -0.386563    0.798190    0.380888    11.00000    0.05876    0.05329 =
         0.05651    0.00042    0.00068   -0.00567
AFIX  43
H69   2   -0.399292    0.745900    0.379960    11.00000   -1.20000
AFIX   0
C78   1   -0.317944    0.819765    0.361472    11.00000    0.05383    0.05049 =
         0.05379    0.00000    0.00191    0.00310
AFIX  43
H70   2   -0.285288    0.782872    0.347399    11.00000   -1.20000
AFIX   0
C79   1   -0.296429    0.895203    0.362424    11.00000    0.04321    0.05393 =
         0.04223    0.00368   -0.00512    0.00042
C80   1   -0.346951    0.945325    0.384117    11.00000    0.05186    0.04975 =
         0.05250    0.00014    0.00124   -0.00135
AFIX  43
H71   2   -0.334797    0.997729    0.386583    11.00000   -1.20000
AFIX   0
C81   1   -0.414801    0.918556    0.402036    11.00000    0.05730    0.05903 =
         0.05316    0.00171    0.00437    0.00377
AFIX  43
H72   2   -0.448623    0.954305    0.416178    11.00000   -1.20000
AFIX   0
C82   1   -0.222329    0.921104    0.341570    11.00000    0.05663    0.06278 =
         0.07409    0.00436    0.01306    0.00117
AFIX 137
H73   2   -0.194701    0.877408    0.328405    11.00000   -1.50000
H74   2   -0.187445    0.946342    0.373660    11.00000   -1.50000
H75   2   -0.236330    0.956518    0.308993    11.00000   -1.50000
PART 5
AFIX   0
N4    3   -0.146978    0.410010    0.538497    41.00000    0.11696    0.09084 =
         0.05485    0.00310   -0.02345   -0.01666
C83   1   -0.166443    0.339990    0.519186    41.00000    0.08081    0.07419 =
         0.05517    0.01792   -0.01134   -0.00298
AFIX  43
H76   2   -0.143699    0.299257    0.542930    41.00000   -1.20000
AFIX   0
C84   1   -0.215956    0.321720    0.468526    41.00000    0.06325    0.05621 =
         0.05244    0.00610    0.00248   -0.00305
AFIX  43
H77   2   -0.227593    0.270389    0.458606    41.00000   -1.20000
AFIX   0
C85   1   -0.248387    0.378533    0.432437    41.00000    0.06300    0.05232 =
         0.04867    0.00351    0.00292    0.00266
C86   1   -0.234522    0.451323    0.452922    41.00000    0.10161    0.05008 =
         0.06243    0.00468   -0.00001    0.00564
AFIX  43
H78   2   -0.260506    0.492354    0.431246    41.00000   -1.20000
AFIX   0
C87   1   -0.184036    0.465154    0.503851    41.00000    0.13214    0.07078 =
         0.07156   -0.01121   -0.00679   -0.01634
AFIX  43
H79   2   -0.174383    0.516189    0.515616    41.00000   -1.20000
AFIX   0
C88   1   -0.301078    0.362997    0.375522    41.00000    0.07765    0.07263 =
         0.06761   -0.00380   -0.00852   -0.00161
AFIX 137
H80   2   -0.271763    0.372626    0.343278    41.00000   -1.50000
H81   2   -0.347767    0.396069    0.371573    41.00000   -1.50000
H82   2   -0.318273    0.310104    0.374378    41.00000   -1.50000
PART 2
AFIX   0
C89   1   -0.350463    0.667057    0.508571   -21.00000    0.07112    0.09204 =
         0.08469   -0.02221    0.02393    0.00196
AFIX  23
H83   2   -0.326469    0.718089    0.513208   -21.00000   -1.20000
H84   2   -0.322382    0.635002    0.540446   -21.00000   -1.20000
AFIX   0
C90   1   -0.437714    0.672939    0.515663   -21.00000    0.06952    0.08474 =
         0.08101   -0.02883    0.02732   -0.00427
AFIX  23
H85   2   -0.442520    0.696481    0.553673   -21.00000   -1.20000
H86   2   -0.467641    0.703987    0.483905   -21.00000   -1.20000
AFIX   0
C91   1   -0.469861    0.592431    0.512852   -21.00000    0.07767    0.09703 =
         0.09278   -0.03106    0.04028   -0.01439
AFIX  23
H87   2   -0.435145    0.560308    0.541325   -21.00000   -1.20000
H88   2   -0.470040    0.571403    0.473247   -21.00000   -1.20000
AFIX   0
C92   1   -0.554471    0.592158    0.526900   -21.00000    0.08555    0.11667 =
         0.11538   -0.03396    0.04748   -0.02077
AFIX 137
H89   2   -0.561280    0.635252    0.552163   -21.00000   -1.50000
H90   2   -0.563597    0.545079    0.547045   -21.00000   -1.50000
H91   2   -0.592726    0.595967    0.490489   -21.00000   -1.50000
PART 4
AFIX   0
C93   1   -0.517449    0.474624    0.245282   -31.00000    0.07689    0.14671 =
         0.10367    0.01524    0.02971   -0.01877
AFIX  23
H92   2   -0.498534    0.422562    0.240109   -31.00000   -1.20000
H93   2   -0.538682    0.496021    0.206368   -31.00000   -1.20000
AFIX   0
C94   1   -0.580782    0.475122    0.284692   -31.00000    0.07681    0.13807 =
         0.10035    0.00526    0.03760   -0.01332
AFIX  23
H94   2   -0.630931    0.457745    0.260581   -31.00000   -1.20000
H95   2   -0.565393    0.436099    0.315055   -31.00000   -1.20000
AFIX   0
C95   1   -0.600325    0.546270    0.316116   -31.00000    0.08902    0.13380 =
         0.10753   -0.00024    0.03831    0.00888
AFIX  23
H96   2   -0.608092    0.590637    0.289776   -31.00000   -1.20000
H97   2   -0.559707    0.557799    0.350690   -31.00000   -1.20000
AFIX   0
C96   1   -0.678851    0.518414    0.333229   -31.00000    0.09636    0.14237 =
         0.10307   -0.00673    0.03661    0.00494
AFIX 137
H98   2   -0.708611    0.489328    0.300835   -31.00000   -1.50000
H99   2   -0.710627    0.561920    0.341734   -31.00000   -1.50000
H100  2   -0.667329    0.486252    0.368018   -31.00000   -1.50000
PART 6
AFIX   0
N5    3   -0.128518    0.441250    0.530818   -41.00000    0.09923    0.07220 =
         0.07431   -0.00123   -0.02000   -0.00333
C97   1   -0.145833    0.367564    0.531624   -41.00000    0.10029    0.06075 =
         0.05475    0.01011   -0.01155    0.00059
AFIX  43
H101  2   -0.121255    0.338414    0.564047   -41.00000   -1.20000
AFIX   0
C98   1   -0.197399    0.331378    0.488029   -41.00000    0.08426    0.04316 =
         0.06031    0.00188   -0.00287   -0.00700
AFIX  43
H102  2   -0.205531    0.278440    0.490373   -41.00000   -1.20000
AFIX   0
C99   1   -0.237399    0.371839    0.440839   -41.00000    0.06942    0.05079 =
         0.05197   -0.00896    0.01016   -0.00588
C100  1   -0.212527    0.446117    0.438272   -41.00000    0.07254    0.04575 =
         0.05788    0.00244   -0.00133    0.00100
AFIX  43
H103  2   -0.232273    0.476114    0.405050   -41.00000   -1.20000
AFIX   0
C101  1   -0.160369    0.476371    0.482631   -41.00000    0.09359    0.06202 =
         0.07770    0.00110   -0.00210   -0.01025
AFIX  43
H104  2   -0.145446    0.527569    0.478576   -41.00000   -1.20000
AFIX   0
C102  1   -0.293087    0.336287    0.391815   -41.00000    0.09389    0.08086 =
         0.07974   -0.02643    0.01219   -0.00929
AFIX 137
H105  2   -0.321162    0.375863    0.366967   -41.00000   -1.50000
H106  2   -0.331749    0.304934    0.407816   -41.00000   -1.50000
H107  2   -0.262878    0.304744    0.368506   -41.00000   -1.50000
PART 8
AFIX   0
C103  1    0.422493    0.610714    0.017919   -51.00000    0.10770    0.11458 =
         0.10820   -0.02947    0.04530   -0.00144
AFIX  23
H113  2    0.425295    0.557661    0.004875   -51.00000   -1.20000
H114  2    0.403602    0.607657    0.056019   -51.00000   -1.20000
AFIX   0
C104  1    0.511069    0.632440    0.035690   -51.00000    0.09509    0.11664 =
         0.10872    0.01049    0.02636   -0.00436
AFIX 137
H115  2    0.516057    0.672083    0.065595   -51.00000   -1.50000
H116  2    0.531745    0.651063    0.001309   -51.00000   -1.50000
H117  2    0.541526    0.587941    0.051426   -51.00000   -1.50000
PART 0

AFIX   0
HKLF 4 1 1 0 0 0 1 0 0 0 1

REM
REM R1 =  0.0555 for    8548 Fo > 4sig(Fo)  and  0.0777 for all   12594 data
REM   1052 parameters refined using    286 restraints

END

WGHT      0.0848      0.0000

REM Highest difference peak  0.207,  deepest hole -0.308,  1-sigma level  0.053
Q1    1   0.0309  0.2720  0.4297  11.00000  0.05    0.21
Q2    1   0.1379  0.2416  0.2888  11.00000  0.05    0.20
Q3    1   0.2192  0.2897  0.3525  11.00000  0.05    0.20
Q4    1  -0.0261  0.2212  0.3677  11.00000  0.05    0.20
Q5    1  -0.0808  0.7310  0.4746  11.00000  0.05    0.19
Q6    1   0.1195  0.2750  0.3702  11.00000  0.05    0.18
Q7    1  -0.1080  0.5102  0.0299  11.00000  0.05    0.17
Q8    1  -0.3099  0.5958  0.1113  11.00000  0.05    0.16
Q9    1  -0.0993  0.2556  0.4461  11.00000  0.05    0.16
Q10   1  -0.0405  0.4070  0.5096  11.00000  0.05    0.16
Q11   1   0.1326  0.5642 -0.0190  11.00000  0.05    0.15
Q12   1  -0.2709  0.3230  0.3495  11.00000  0.05    0.15
Q13   1   0.0042  0.5302  0.0291  11.00000  0.05    0.15
Q14   1  -0.0937  0.2997  0.4787  11.00000  0.05    0.15
Q15   1  -0.2308  0.9021  0.2903  11.00000  0.05    0.15
Q16   1   0.0893  0.2731  0.4593  11.00000  0.05    0.15
Q17   1   0.1197  0.4302  0.4270  11.00000  0.05    0.15
Q18   1   0.0000  0.5000  0.0000  10.50000  0.05    0.15
Q19   1   0.1112  0.5436 -0.0166  11.00000  0.05    0.15
Q20   1  -0.2725  0.6078  0.5458  11.00000  0.05    0.15
Q21   1  -0.5663  0.4316  0.3439  11.00000  0.05    0.15
Q22   1  -0.2192  0.2983  0.3196  11.00000  0.05    0.15
Q23   1   0.1655  0.4920  0.0129  11.00000  0.05    0.14
Q24   1  -0.0344  0.4280  0.4702  11.00000  0.05    0.14
Q25   1   0.0535  0.7539  0.2925  11.00000  0.05    0.14
Q26   1  -0.3028  0.6673 -0.0056  11.00000  0.05    0.14
Q27   1  -0.3196  0.4851  0.1199  11.00000  0.05    0.14
Q28   1   0.3621  0.7902  0.3448  11.00000  0.05    0.14
Q29   1   0.1465  0.4083  0.3909  11.00000  0.05    0.14
Q30   1  -0.2143  0.4152  0.3406  11.00000  0.05    0.14
Q31   1   0.2012  0.6103 -0.0302  11.00000  0.05    0.14
Q32   1   0.0192  0.8003  0.2565  11.00000  0.05    0.14
Q33   1  -0.2297  0.4308  0.2403  11.00000  0.05    0.14
Q34   1  -0.1567  0.7399  0.5425  11.00000  0.05    0.13
Q35   1  -0.2613  0.8151  0.3191  11.00000  0.05    0.13
Q36   1   0.0273  0.5678  0.2209  11.00000  0.05    0.13
Q37   1  -0.5301  0.5244  0.3618  11.00000  0.05    0.13
Q38   1  -0.6508  0.6663  0.4021  11.00000  0.05    0.13
Q39   1  -0.0511  0.2850  0.4774  11.00000  0.05    0.13
Q40   1   0.3004  0.7259  0.0107  11.00000  0.05    0.13
Q41   1  -0.1045  0.8150  0.4229  11.00000  0.05    0.13
Q42   1  -0.1270  0.4898  0.3570  11.00000  0.05    0.13
Q43   1  -0.2149  0.5113  0.4286  11.00000  0.05    0.13
Q44   1  -0.0704  0.5116  0.0282  11.00000  0.05    0.13
Q45   1   0.0218  0.7802  0.4331  11.00000  0.05    0.13
Q46   1  -0.0913  0.5124  0.2689  11.00000  0.05    0.13
Q47   1  -0.0204  0.7768  0.2107  11.00000  0.05    0.13
Q48   1  -0.5157  0.5330  0.5474  11.00000  0.05    0.13
Q49   1  -0.0710  0.4071  0.5636  11.00000  0.05    0.13
Q50   1   0.0301  0.3243  0.2296  11.00000  0.05    0.13
Q51   1  -0.1266  0.2280  0.5114  11.00000  0.05    0.13
Q52   1   0.0120  0.4556  0.2092  11.00000  0.05    0.13
Q53   1   0.2782  0.5162 -0.0091  11.00000  0.05    0.13
Q54   1  -0.2142  0.4828  0.2767  11.00000  0.05    0.13
Q55   1   0.3533  0.7178 -0.0186  11.00000  0.05    0.13
Q56   1   0.3869  0.8593  0.3375  11.00000  0.05    0.13
Q57   1  -0.7504  0.6210  0.3748  11.00000  0.05    0.13
Q58   1  -0.0832  0.2347  0.4955  11.00000  0.05    0.13
Q59   1  -0.6928  0.5797  0.3391  11.00000  0.05    0.12
Q60   1   0.2638  0.6013 -0.0803  11.00000  0.05    0.12
Q61   1  -0.0995  0.3933  0.5701  11.00000  0.05    0.12
Q62   1   0.2009  0.2009  0.2388  11.00000  0.05    0.12
Q63   1   0.3272  0.4921 -0.0275  11.00000  0.05    0.12
Q64   1  -0.2890  0.5163  0.0922  11.00000  0.05    0.12
Q65   1  -0.0733  0.4448  0.2106  11.00000  0.05    0.12
Q66   1  -0.3531  0.5271  0.0701  11.00000  0.05    0.12
Q67   1   0.0869  0.5737  0.3628  11.00000  0.05    0.12
Q68   1  -0.1335  0.5129  0.3941  11.00000  0.05    0.12
Q69   1  -0.5200  0.7213  0.3986  11.00000  0.05    0.12
Q70   1   0.2485  0.7165  0.4004  11.00000  0.05    0.12
Q71   1  -0.1571  0.2983  0.3102  11.00000  0.05    0.12
Q72   1   0.0348  0.5429  0.3784  11.00000  0.05    0.12
Q73   1  -0.0410  0.4226  0.5474  11.00000  0.05    0.12
Q74   1  -0.2228  0.9872  0.3299  11.00000  0.05    0.12
Q75   1  -0.5629  0.5549  0.5875  11.00000  0.05    0.12
Q76   1   0.0249  0.7954  0.4826  11.00000  0.05    0.12
Q77   1  -0.2644  0.5234  0.5607  11.00000  0.05    0.12
Q78   1  -0.2593  0.5259  0.0093  11.00000  0.05    0.12
Q79   1   0.5316  0.6460  0.2314  11.00000  0.05    0.12
Q80   1  -0.5860  0.5285  0.5491  11.00000  0.05    0.12
Q81   1   0.2455  0.6770 -0.0867  11.00000  0.05    0.12
Q82   1  -0.6496  0.4201  0.3758  11.00000  0.05    0.12
Q83   1   0.2965  0.4662  0.0300  11.00000  0.05    0.12
Q84   1   0.0957  0.4561  0.1607  11.00000  0.05    0.12
Q85   1  -0.2924  0.2537  0.4124  11.00000  0.05    0.12
Q86   1   0.4903  0.6627  0.3233  11.00000  0.05    0.12
Q87   1  -0.0137  0.6305  0.3319  11.00000  0.05    0.12
Q88   1  -0.6615  0.3780  0.2655  11.00000  0.05    0.12
Q89   1   0.4244  0.5308 -0.0168  11.00000  0.05    0.12
Q90   1   0.0662  0.7951  0.2962  11.00000  0.05    0.12
Q91   1  -0.0617  0.1998  0.5179  11.00000  0.05    0.12
Q92   1  -0.1106  0.4373  0.2389  11.00000  0.05    0.12
Q93   1  -0.1232  0.5305  0.5236  11.00000  0.05    0.12
Q94   1   0.0935  0.2294  0.4101  11.00000  0.05    0.12
Q95   1  -0.0815  0.6135  0.4806  11.00000  0.05    0.12
Q96   1  -0.0522  0.5492  0.0124  11.00000  0.05    0.12
Q97   1   0.1449  0.5936  0.3877  11.00000  0.05    0.12
Q98   1  -0.2708  0.4877  0.4079  11.00000  0.05    0.12
Q99   1   0.1238  0.2458  0.4178  11.00000  0.05    0.12
Q100  1  -0.3662  0.5371  0.0594  11.00000  0.05    0.12
;
_shelx_res_checksum              83545

# start Validation Reply Form
_vrf_PUBL024_GLOBAL              
;
PROBLEM: The number of authors is greater than 5.
RESPONSE: S.O. performed synthesis and evaluation of
 Lewis acidity and redox properties.
 S.S. designed the experiments.
 C.D. and K.M. contributed to the early stage of the project.
 K.K., H.Y. and K.A. evaluated the performance of the material
 as a battery electrode.
 S.O., S.S. and S.Y. wrote the manuscript. 
;
# end Validation Reply Form

_exptl_crystal_recrystallization_method 
'Re-crystallisation from solvent: 4-methylpyridine/heptane'
